# Supplementary material for: G4PromFinder: an algorithm for predicting transcription promoters in GC-rich bacterial genomes based on AT-rich elements and G-quadruplex motifs
Source: BMC Bioinformatics. 2018 Feb 6;19:36. doi: 10.1186/s12859-018-2049-x (PMC5801747; doi:10.1186/s12859-018-2049-x)
Supplement: Supplementary file 2 — Coordinates of the validated promoters identified by G4PromFinder in S. coelicolor A3(2). (XLSX 100 kb) [file 12859_2018_2049_MOESM2_ESM.xlsx]

## Sheet: Foglio1
Validated promoters	Strand	Start	End
P1plus	positive	391	466
P2plus	positive	4154	4229
P3plus	positive	8400	8475
P4plus	positive	13371	13446
P5plus	positive	14174	14249
P6plus	positive	21540	21615
P7plus	positive	25620	25695
P8plus	positive	27611	27686
P9plus	positive	34513	34588
P10plus	positive	40059	40134
P11plus	positive	40346	40421
P12plus	positive	54724	54799
P13plus	positive	58881	58956
P14plus	positive	71014	71089
P15plus	positive	97616	97691
P16plus	positive	100864	100939
P17plus	positive	105721	105796
P18plus	positive	113148	113223
P19plus	positive	125112	125187
P20plus	positive	134329	134404
P21plus	positive	135864	135939
P22plus	positive	136585	136660
P23plus	positive	139640	139715
P24plus	positive	142801	142876
P25plus	positive	143356	143431
P26plus	positive	159663	159738
P27plus	positive	161229	161304
P28plus	positive	166998	167073
P29plus	positive	173511	173586
P30plus	positive	176008	176083
P31plus	positive	176083	176158
P32plus	positive	183369	183444
P33plus	positive	190413	190488
P34plus	positive	190491	190566
P35plus	positive	220602	220677
P36plus	positive	223936	224011
P37plus	positive	227246	227321
P38plus	positive	227325	227400
P39plus	positive	244625	244700
P40plus	positive	245474	245549
P41plus	positive	259300	259375
P42plus	positive	265426	265501
P43plus	positive	265515	265590
P44plus	positive	278293	278368
P45plus	positive	291565	291640
P46plus	positive	293760	293835
P47plus	positive	298307	298382
P48plus	positive	312492	312567
P49plus	positive	313499	313574
P50plus	positive	315037	315112
P51plus	positive	316743	316818
P52plus	positive	319707	319782
P53plus	positive	319788	319863
P54plus	positive	334745	334820
P55plus	positive	334832	334907
P56plus	positive	341355	341430
P57plus	positive	349498	349573
P58plus	positive	350700	350775
P59plus	positive	355113	355188
P60plus	positive	360855	360930
P61plus	positive	363214	363289
P62plus	positive	366485	366560
P63plus	positive	370691	370766
P64plus	positive	374013	374088
P65plus	positive	381603	381678
P66plus	positive	386207	386282
P67plus	positive	387748	387823
P68plus	positive	392163	392238
P69plus	positive	397030	397105
P70plus	positive	398775	398850
P71plus	positive	414266	414341
P72plus	positive	415244	415319
P73plus	positive	416741	416816
P74plus	positive	432154	432229
P75plus	positive	435288	435363
P76plus	positive	438383	438458
P77plus	positive	439189	439264
P78plus	positive	451002	451077
P79plus	positive	454565	454640
P80plus	positive	454661	454736
P81plus	positive	455303	455378
P82plus	positive	464156	464231
P83plus	positive	465806	465881
P84plus	positive	483073	483148
P85plus	positive	486701	486776
P86plus	positive	503342	503417
P87plus	positive	530550	530625
P88plus	positive	535379	535454
P89plus	positive	541706	541781
P90plus	positive	546915	546990
P91plus	positive	548213	548288
P92plus	positive	557352	557427
P93plus	positive	569480	569555
P94plus	positive	574151	574226
P95plus	positive	578854	578929
P96plus	positive	597914	597989
P97plus	positive	609011	609086
P98plus	positive	616016	616091
P99plus	positive	620082	620157
P100plus	positive	621019	621094
P101plus	positive	622637	622712
P102plus	positive	627581	627656
P103plus	positive	631516	631591
P104plus	positive	631595	631670
P105plus	positive	669361	669436
P106plus	positive	677519	677594
P107plus	positive	682109	682184
P108plus	positive	683562	683637
P109plus	positive	686726	686801
P110plus	positive	693866	693941
P111plus	positive	713590	713665
P112plus	positive	713670	713745
P113plus	positive	714154	714229
P114plus	positive	718491	718566
P115plus	positive	725856	725931
P116plus	positive	728079	728154
P117plus	positive	731223	731298
P118plus	positive	738303	738378
P119plus	positive	740922	740997
P120plus	positive	741175	741250
P121plus	positive	742439	742514
P122plus	positive	742522	742597
P123plus	positive	743516	743591
P124plus	positive	744767	744842
P125plus	positive	744846	744921
P126plus	positive	745536	745611
P127plus	positive	772984	773059
P128plus	positive	774607	774682
P129plus	positive	779535	779610
P130plus	positive	784448	784523
P131plus	positive	785595	785670
P132plus	positive	799872	799947
P133plus	positive	813494	813569
P134plus	positive	824859	824934
P135plus	positive	824934	825009
P136plus	positive	849296	849371
P137plus	positive	886382	886457
P138plus	positive	902706	902781
P139plus	positive	908414	908489
P140plus	positive	925633	925708
P141plus	positive	926252	926327
P142plus	positive	927628	927703
P143plus	positive	978694	978769
P144plus	positive	985263	985338
P145plus	positive	987905	987980
P146plus	positive	988272	988347
P147plus	positive	995773	995848
P148plus	positive	1000998	1001073
P149plus	positive	1012233	1012308
P150plus	positive	1026297	1026372
P151plus	positive	1035612	1035687
P152plus	positive	1035690	1035765
P153plus	positive	1039950	1040025
P154plus	positive	1043768	1043843
P155plus	positive	1045996	1046071
P156plus	positive	1047173	1047248
P157plus	positive	1048125	1048200
P158plus	positive	1058072	1058147
P159plus	positive	1069115	1069190
P160plus	positive	1074503	1074578
P161plus	positive	1074578	1074653
P162plus	positive	1077839	1077914
P163plus	positive	1092971	1093046
P164plus	positive	1101806	1101881
P165plus	positive	1102489	1102564
P166plus	positive	1117720	1117795
P167plus	positive	1124178	1124253
P168plus	positive	1124254	1124329
P169plus	positive	1126073	1126148
P170plus	positive	1128147	1128222
P171plus	positive	1129709	1129784
P172plus	positive	1135322	1135397
P173plus	positive	1153814	1153889
P174plus	positive	1195555	1195630
P175plus	positive	1197554	1197629
P176plus	positive	1199102	1199177
P177plus	positive	1204734	1204809
P178plus	positive	1208662	1208737
P179plus	positive	1210030	1210105
P180plus	positive	1210620	1210695
P181plus	positive	1217747	1217822
P182plus	positive	1239031	1239106
P183plus	positive	1244830	1244905
P184plus	positive	1246937	1247012
P185plus	positive	1250432	1250507
P186plus	positive	1253660	1253735
P187plus	positive	1254231	1254306
P188plus	positive	1258705	1258780
P189plus	positive	1259346	1259421
P190plus	positive	1267231	1267306
P191plus	positive	1272870	1272945
P192plus	positive	1275867	1275942
P193plus	positive	1281707	1281782
P194plus	positive	1297557	1297632
P195plus	positive	1299100	1299175
P196plus	positive	1300887	1300962
P197plus	positive	1303645	1303720
P198plus	positive	1311031	1311106
P199plus	positive	1317029	1317104
P200plus	positive	1342720	1342795
P201plus	positive	1351994	1352069
P202plus	positive	1352569	1352644
P203plus	positive	1353410	1353485
P204plus	positive	1359396	1359471
P205plus	positive	1360899	1360974
P206plus	positive	1362572	1362647
P207plus	positive	1366378	1366453
P208plus	positive	1367456	1367531
P209plus	positive	1368207	1368282
P210plus	positive	1372456	1372531
P211plus	positive	1374484	1374559
P212plus	positive	1376454	1376529
P213plus	positive	1384876	1384951
P214plus	positive	1387305	1387380
P215plus	positive	1389036	1389111
P216plus	positive	1389125	1389200
P217plus	positive	1390321	1390396
P218plus	positive	1391515	1391590
P219plus	positive	1391590	1391665
P220plus	positive	1400099	1400174
P221plus	positive	1401882	1401957
P222plus	positive	1403546	1403621
P223plus	positive	1403637	1403712
P224plus	positive	1414181	1414256
P225plus	positive	1415528	1415603
P226plus	positive	1417218	1417293
P227plus	positive	1430299	1430374
P228plus	positive	1435496	1435571
P229plus	positive	1437503	1437578
P230plus	positive	1445893	1445968
P231plus	positive	1463918	1463993
P232plus	positive	1464971	1465046
P233plus	positive	1465676	1465751
P234plus	positive	1472874	1472949
P235plus	positive	1477612	1477687
P236plus	positive	1479245	1479320
P237plus	positive	1482910	1482985
P238plus	positive	1485291	1485366
P239plus	positive	1487864	1487939
P240plus	positive	1487945	1488020
P241plus	positive	1489323	1489398
P242plus	positive	1495036	1495111
P243plus	positive	1496465	1496540
P244plus	positive	1498028	1498103
P245plus	positive	1498629	1498704
P246plus	positive	1505234	1505309
P247plus	positive	1506168	1506243
P248plus	positive	1506260	1506335
P249plus	positive	1509568	1509643
P250plus	positive	1518899	1518974
P251plus	positive	1519638	1519713
P252plus	positive	1521630	1521705
P253plus	positive	1545919	1545994
P254plus	positive	1547537	1547612
P255plus	positive	1549106	1549181
P256plus	positive	1551741	1551816
P257plus	positive	1554335	1554410
P258plus	positive	1554426	1554501
P259plus	positive	1603384	1603459
P260plus	positive	1605619	1605694
P261plus	positive	1608384	1608459
P262plus	positive	1611044	1611119
P263plus	positive	1612197	1612272
P264plus	positive	1620636	1620711
P265plus	positive	1621147	1621222
P266plus	positive	1622283	1622358
P267plus	positive	1626227	1626302
P268plus	positive	1647545	1647620
P269plus	positive	1648308	1648383
P270plus	positive	1651713	1651788
P271plus	positive	1656238	1656313
P272plus	positive	1662223	1662298
P273plus	positive	1674667	1674742
P274plus	positive	1678827	1678902
P275plus	positive	1681699	1681774
P276plus	positive	1684782	1684857
P277plus	positive	1692925	1693000
P278plus	positive	1693013	1693088
P279plus	positive	1698430	1698505
P280plus	positive	1699634	1699709
P281plus	positive	1701803	1701878
P282plus	positive	1713365	1713440
P283plus	positive	1713440	1713515
P284plus	positive	1720609	1720684
P285plus	positive	1730951	1731026
P286plus	positive	1734259	1734334
P287plus	positive	1734334	1734409
P288plus	positive	1760483	1760558
P289plus	positive	1781801	1781876
P290plus	positive	1787488	1787563
P291plus	positive	1789995	1790070
P292plus	positive	1794599	1794674
P293plus	positive	1800067	1800142
P294plus	positive	1817006	1817081
P295plus	positive	1849846	1849921
P296plus	positive	1851621	1851696
P297plus	positive	1857826	1857901
P298plus	positive	1860537	1860612
P299plus	positive	1866193	1866268
P300plus	positive	1867573	1867648
P301plus	positive	1867659	1867734
P302plus	positive	1876095	1876170
P303plus	positive	1877465	1877540
P304plus	positive	1896596	1896671
P305plus	positive	1904194	1904269
P306plus	positive	1904273	1904348
P307plus	positive	1916537	1916612
P308plus	positive	1917539	1917614
P309plus	positive	1947473	1947548
P310plus	positive	1968816	1968891
P311plus	positive	1983494	1983569
P312plus	positive	1984550	1984625
P313plus	positive	1986478	1986553
P314plus	positive	1992180	1992255
P315plus	positive	2017527	2017602
P316plus	positive	2023874	2023949
P317plus	positive	2026761	2026836
P318plus	positive	2027866	2027941
P319plus	positive	2050318	2050393
P320plus	positive	2051297	2051372
P321plus	positive	2053415	2053490
P322plus	positive	2055167	2055242
P323plus	positive	2060887	2060962
P324plus	positive	2063412	2063487
P325plus	positive	2066346	2066421
P326plus	positive	2073691	2073766
P327plus	positive	2074599	2074674
P328plus	positive	2078083	2078158
P329plus	positive	2084653	2084728
P330plus	positive	2087517	2087592
P331plus	positive	2092349	2092424
P332plus	positive	2095285	2095360
P333plus	positive	2097718	2097793
P334plus	positive	2104050	2104125
P335plus	positive	2105130	2105205
P336plus	positive	2111769	2111844
P337plus	positive	2117685	2117760
P338plus	positive	2128913	2128988
P339plus	positive	2129963	2130038
P340plus	positive	2147928	2148003
P341plus	positive	2153543	2153618
P342plus	positive	2171897	2171972
P343plus	positive	2171974	2172049
P344plus	positive	2175238	2175313
P345plus	positive	2184121	2184196
P346plus	positive	2192463	2192538
P347plus	positive	2199282	2199357
P348plus	positive	2200001	2200076
P349plus	positive	2201626	2201701
P350plus	positive	2211697	2211772
P351plus	positive	2218992	2219067
P352plus	positive	2226114	2226189
P353plus	positive	2228488	2228563
P354plus	positive	2236939	2237014
P355plus	positive	2240373	2240448
P356plus	positive	2240773	2240848
P357plus	positive	2242122	2242197
P358plus	positive	2243090	2243165
P359plus	positive	2244032	2244107
P360plus	positive	2249225	2249300
P361plus	positive	2252531	2252606
P362plus	positive	2256685	2256760
P363plus	positive	2258621	2258696
P364plus	positive	2263507	2263582
P365plus	positive	2270341	2270416
P366plus	positive	2275363	2275438
P367plus	positive	2282008	2282083
P368plus	positive	2291989	2292064
P369plus	positive	2292963	2293038
P370plus	positive	2303927	2304002
P371plus	positive	2307862	2307937
P372plus	positive	2312686	2312761
P373plus	positive	2316215	2316290
P374plus	positive	2319506	2319581
P375plus	positive	2331634	2331709
P376plus	positive	2339080	2339155
P377plus	positive	2352437	2352512
P378plus	positive	2363079	2363154
P379plus	positive	2364205	2364280
P380plus	positive	2367072	2367147
P381plus	positive	2371762	2371837
P382plus	positive	2383479	2383554
P383plus	positive	2388295	2388370
P384plus	positive	2392114	2392189
P385plus	positive	2395598	2395673
P386plus	positive	2417806	2417881
P387plus	positive	2417887	2417962
P388plus	positive	2421732	2421807
P389plus	positive	2421807	2421882
P390plus	positive	2423683	2423758
P391plus	positive	2428190	2428265
P392plus	positive	2444855	2444930
P393plus	positive	2448551	2448626
P394plus	positive	2450421	2450496
P395plus	positive	2451090	2451165
P396plus	positive	2451169	2451244
P397plus	positive	2456173	2456248
P398plus	positive	2456265	2456340
P399plus	positive	2463136	2463211
P400plus	positive	2468884	2468959
P401plus	positive	2469324	2469399
P402plus	positive	2469409	2469484
P403plus	positive	2473718	2473793
P404plus	positive	2476355	2476430
P405plus	positive	2478607	2478682
P406plus	positive	2485525	2485600
P407plus	positive	2506600	2506675
P408plus	positive	2520254	2520329
P409plus	positive	2531683	2531758
P410plus	positive	2532679	2532754
P411plus	positive	2535686	2535761
P412plus	positive	2543879	2543954
P413plus	positive	2564884	2564959
P414plus	positive	2569210	2569285
P415plus	positive	2573153	2573228
P416plus	positive	2580049	2580124
P417plus	positive	2615013	2615088
P418plus	positive	2625565	2625640
P419plus	positive	2627137	2627212
P420plus	positive	2634202	2634277
P421plus	positive	2653829	2653904
P422plus	positive	2655423	2655498
P423plus	positive	2672968	2673043
P424plus	positive	2673043	2673118
P425plus	positive	2675959	2676034
P426plus	positive	2722906	2722981
P427plus	positive	2725776	2725851
P428plus	positive	2726654	2726729
P429plus	positive	2732566	2732641
P430plus	positive	2735164	2735239
P431plus	positive	2736932	2737007
P432plus	positive	2738223	2738298
P433plus	positive	2740696	2740771
P434plus	positive	2751772	2751847
P435plus	positive	2765507	2765582
P436plus	positive	2798115	2798190
P437plus	positive	2800129	2800204
P438plus	positive	2801338	2801413
P439plus	positive	2808396	2808471
P440plus	positive	2819829	2819904
P441plus	positive	2823941	2824016
P442plus	positive	2845859	2845934
P443plus	positive	2868420	2868495
P444plus	positive	2869199	2869274
P445plus	positive	2869274	2869349
P446plus	positive	2884361	2884436
P447plus	positive	2885602	2885677
P448plus	positive	2899638	2899713
P449plus	positive	2947401	2947476
P450plus	positive	2947476	2947551
P451plus	positive	2948899	2948974
P452plus	positive	2978561	2978636
P453plus	positive	2990571	2990646
P454plus	positive	3003464	3003539
P455plus	positive	3010431	3010506
P456plus	positive	3010955	3011030
P457plus	positive	3029808	3029883
P458plus	positive	3052806	3052881
P459plus	positive	3077696	3077771
P460plus	positive	3089124	3089199
P461plus	positive	3090751	3090826
P462plus	positive	3096726	3096801
P463plus	positive	3103772	3103847
P464plus	positive	3114309	3114384
P465plus	positive	3190742	3190817
P466plus	positive	3225197	3225272
P467plus	positive	3247150	3247225
P468plus	positive	3316911	3316986
P469plus	positive	3354333	3354408
P470plus	positive	3364773	3364848
P471plus	positive	3387677	3387752
P472plus	positive	3395258	3395333
P473plus	positive	3417572	3417647
P474plus	positive	3420602	3420677
P475plus	positive	3427337	3427412
P476plus	positive	3427797	3427872
P477plus	positive	3435306	3435381
P478plus	positive	3436655	3436730
P479plus	positive	3451651	3451726
P480plus	positive	3452006	3452081
P481plus	positive	3483764	3483839
P482plus	positive	3485451	3485526
P483plus	positive	3491224	3491299
P484plus	positive	3496354	3496429
P485plus	positive	3506547	3506622
P486plus	positive	3535813	3535888
P487plus	positive	3542112	3542187
P488plus	positive	3545523	3545598
P489plus	positive	3546229	3546304
P490plus	positive	3563381	3563456
P491plus	positive	3566880	3566955
P492plus	positive	3572795	3572870
P493plus	positive	3579629	3579704
P494plus	positive	3598203	3598278
P495plus	positive	3613365	3613440
P496plus	positive	3616589	3616664
P497plus	positive	3616664	3616739
P498plus	positive	3630991	3631066
P499plus	positive	3637143	3637218
P500plus	positive	3645671	3645746
P501plus	positive	3646742	3646817
P502plus	positive	3659990	3660065
P503plus	positive	3662488	3662563
P504plus	positive	3663299	3663374
P505plus	positive	3665120	3665195
P506plus	positive	3682135	3682210
P507plus	positive	3687549	3687624
P508plus	positive	3691585	3691660
P509plus	positive	3692938	3693013
P510plus	positive	3695126	3695201
P511plus	positive	3696837	3696912
P512plus	positive	3701655	3701730
P513plus	positive	3738104	3738179
P514plus	positive	3742730	3742805
P515plus	positive	3744587	3744662
P516plus	positive	3748337	3748412
P517plus	positive	3804960	3805035
P518plus	positive	3805038	3805113
P519plus	positive	3806897	3806972
P520plus	positive	3808014	3808089
P521plus	positive	3808700	3808775
P522plus	positive	3809853	3809928
P523plus	positive	3844146	3844221
P524plus	positive	3847512	3847587
P525plus	positive	3848616	3848691
P526plus	positive	3848691	3848766
P527plus	positive	3852551	3852626
P528plus	positive	3856633	3856708
P529plus	positive	3872375	3872450
P530plus	positive	3895721	3895796
P531plus	positive	3896768	3896843
P532plus	positive	3908313	3908388
P533plus	positive	3922975	3923050
P534plus	positive	3928358	3928433
P535plus	positive	3930636	3930711
P536plus	positive	3950466	3950541
P537plus	positive	3956011	3956086
P538plus	positive	3959424	3959499
P539plus	positive	3959514	3959589
P540plus	positive	3961629	3961704
P541plus	positive	3963110	3963185
P542plus	positive	3964261	3964336
P543plus	positive	3965989	3966064
P544plus	positive	3968527	3968602
P545plus	positive	3985424	3985499
P546plus	positive	4000630	4000705
P547plus	positive	4006821	4006896
P548plus	positive	4014733	4014808
P549plus	positive	4014809	4014884
P550plus	positive	4021520	4021595
P551plus	positive	4023347	4023422
P552plus	positive	4026271	4026346
P553plus	positive	4026348	4026423
P554plus	positive	4042638	4042713
P555plus	positive	4073863	4073938
P556plus	positive	4117481	4117556
P557plus	positive	4119315	4119390
P558plus	positive	4142286	4142361
P559plus	positive	4166528	4166603
P560plus	positive	4181106	4181181
P561plus	positive	4182855	4182930
P562plus	positive	4189943	4190018
P563plus	positive	4229337	4229412
P564plus	positive	4230487	4230562
P565plus	positive	4233999	4234074
P566plus	positive	4286140	4286215
P567plus	positive	4303983	4304058
P568plus	positive	4313791	4313866
P569plus	positive	4353121	4353196
P570plus	positive	4355779	4355854
P571plus	positive	4382989	4383064
P572plus	positive	4388465	4388540
P573plus	positive	4390449	4390524
P574plus	positive	4394523	4394598
P575plus	positive	4397668	4397743
P576plus	positive	4401521	4401596
P577plus	positive	4406230	4406305
P578plus	positive	4429165	4429240
P579plus	positive	4434770	4434845
P580plus	positive	4436630	4436705
P581plus	positive	4437247	4437322
P582plus	positive	4447053	4447128
P583plus	positive	4486799	4486874
P584plus	positive	4498439	4498514
P585plus	positive	4520484	4520559
P586plus	positive	4523032	4523107
P587plus	positive	4526461	4526536
P588plus	positive	4526818	4526893
P589plus	positive	4556792	4556867
P590plus	positive	4557322	4557397
P591plus	positive	4559352	4559427
P592plus	positive	4559427	4559502
P593plus	positive	4562524	4562599
P594plus	positive	4571922	4571997
P595plus	positive	4578940	4579015
P596plus	positive	4608045	4608120
P597plus	positive	4611727	4611802
P598plus	positive	4613911	4613986
P599plus	positive	4617599	4617674
P600plus	positive	4619210	4619285
P601plus	positive	4621674	4621749
P602plus	positive	4639559	4639634
P603plus	positive	4643716	4643791
P604plus	positive	4643874	4643949
P605plus	positive	4647525	4647600
P606plus	positive	4651615	4651690
P607plus	positive	4658994	4659069
P608plus	positive	4699008	4699083
P609plus	positive	4716208	4716283
P610plus	positive	4716283	4716358
P611plus	positive	4717351	4717426
P612plus	positive	4717432	4717507
P613plus	positive	4719697	4719772
P614plus	positive	4726609	4726684
P615plus	positive	4738417	4738492
P616plus	positive	4745894	4745969
P617plus	positive	4751529	4751604
P618plus	positive	4754971	4755046
P619plus	positive	4773905	4773980
P620plus	positive	4773981	4774056
P621plus	positive	4778344	4778419
P622plus	positive	4781392	4781467
P623plus	positive	4781487	4781562
P624plus	positive	4782219	4782294
P625plus	positive	4783201	4783276
P626plus	positive	4784388	4784463
P627plus	positive	4788383	4788458
P628plus	positive	4794537	4794612
P629plus	positive	4799944	4800019
P630plus	positive	4809668	4809743
P631plus	positive	4812206	4812281
P632plus	positive	4813516	4813591
P633plus	positive	4813601	4813676
P634plus	positive	4814251	4814326
P635plus	positive	4829465	4829540
P636plus	positive	4830490	4830565
P637plus	positive	4830570	4830645
P638plus	positive	4841849	4841924
P639plus	positive	4856678	4856753
P640plus	positive	4857834	4857909
P641plus	positive	4860099	4860174
P642plus	positive	4860300	4860375
P643plus	positive	4888804	4888879
P644plus	positive	4892578	4892653
P645plus	positive	4899249	4899324
P646plus	positive	4900239	4900314
P647plus	positive	4900887	4900962
P648plus	positive	4983202	4983277
P649plus	positive	4994244	4994319
P650plus	positive	4994331	4994406
P651plus	positive	4998420	4998495
P652plus	positive	5002866	5002941
P653plus	positive	5007174	5007249
P654plus	positive	5009237	5009312
P655plus	positive	5014480	5014555
P656plus	positive	5019149	5019224
P657plus	positive	5020252	5020327
P658plus	positive	5020334	5020409
P659plus	positive	5025021	5025096
P660plus	positive	5057175	5057250
P661plus	positive	5064605	5064680
P662plus	positive	5066853	5066928
P663plus	positive	5066947	5067022
P664plus	positive	5071319	5071394
P665plus	positive	5085198	5085273
P666plus	positive	5085273	5085348
P667plus	positive	5085845	5085920
P668plus	positive	5101225	5101300
P669plus	positive	5121172	5121247
P670plus	positive	5141332	5141407
P671plus	positive	5143342	5143417
P672plus	positive	5152807	5152882
P673plus	positive	5154794	5154869
P674plus	positive	5154869	5154944
P675plus	positive	5156259	5156334
P676plus	positive	5156350	5156425
P677plus	positive	5157889	5157964
P678plus	positive	5157964	5158039
P679plus	positive	5159488	5159563
P680plus	positive	5177065	5177140
P681plus	positive	5179085	5179160
P682plus	positive	5180933	5181008
P683plus	positive	5202253	5202328
P684plus	positive	5205485	5205560
P685plus	positive	5210282	5210357
P686plus	positive	5235788	5235863
P687plus	positive	5240895	5240970
P688plus	positive	5242207	5242282
P689plus	positive	5270044	5270119
P690plus	positive	5288713	5288788
P691plus	positive	5289719	5289794
P692plus	positive	5289956	5290031
P693plus	positive	5301781	5301856
P694plus	positive	5301857	5301932
P695plus	positive	5303418	5303493
P696plus	positive	5327669	5327744
P697plus	positive	5365519	5365594
P698plus	positive	5370587	5370662
P699plus	positive	5385031	5385106
P700plus	positive	5389253	5389328
P701plus	positive	5398496	5398571
P702plus	positive	5399100	5399175
P703plus	positive	5427974	5428049
P704plus	positive	5428739	5428814
P705plus	positive	5433123	5433198
P706plus	positive	5439257	5439332
P707plus	positive	5444614	5444689
P708plus	positive	5472328	5472403
P709plus	positive	5472403	5472478
P710plus	positive	5478648	5478723
P711plus	positive	5480336	5480411
P712plus	positive	5484653	5484728
P713plus	positive	5486797	5486872
P714plus	positive	5496532	5496607
P715plus	positive	5497791	5497866
P716plus	positive	5506869	5506944
P717plus	positive	5510117	5510192
P718plus	positive	5510159	5510234
P719plus	positive	5511194	5511269
P720plus	positive	5529531	5529606
P721plus	positive	5552284	5552359
P722plus	positive	5565057	5565132
P723plus	positive	5566868	5566943
P724plus	positive	5567952	5568027
P725plus	positive	5574232	5574307
P726plus	positive	5575717	5575792
P727plus	positive	5578735	5578810
P728plus	positive	5581003	5581078
P729plus	positive	5587373	5587448
P730plus	positive	5590409	5590484
P731plus	positive	5610458	5610533
P732plus	positive	5625659	5625734
P733plus	positive	5627058	5627133
P734plus	positive	5633381	5633456
P735plus	positive	5638076	5638151
P736plus	positive	5648495	5648570
P737plus	positive	5649404	5649479
P738plus	positive	5652236	5652311
P739plus	positive	5662250	5662325
P740plus	positive	5676064	5676139
P741plus	positive	5693058	5693133
P742plus	positive	5694686	5694761
P743plus	positive	5706622	5706697
P744plus	positive	5712847	5712922
P745plus	positive	5715765	5715840
P746plus	positive	5716745	5716820
P747plus	positive	5718214	5718289
P748plus	positive	5722728	5722803
P749plus	positive	5735415	5735490
P750plus	positive	5743491	5743566
P751plus	positive	5745050	5745125
P752plus	positive	5748190	5748265
P753plus	positive	5751682	5751757
P754plus	positive	5751763	5751838
P755plus	positive	5757627	5757702
P756plus	positive	5786003	5786078
P757plus	positive	5812964	5813039
P758plus	positive	5813180	5813255
P759plus	positive	5826405	5826480
P760plus	positive	5826491	5826566
P761plus	positive	5831288	5831363
P762plus	positive	5855441	5855516
P763plus	positive	5887002	5887077
P764plus	positive	5907410	5907485
P765plus	positive	5910228	5910303
P766plus	positive	5912239	5912314
P767plus	positive	5915083	5915158
P768plus	positive	5918952	5919027
P769plus	positive	5920838	5920913
P770plus	positive	5926991	5927066
P771plus	positive	5963895	5963970
P772plus	positive	5964393	5964468
P773plus	positive	5966525	5966600
P774plus	positive	5969624	5969699
P775plus	positive	5973948	5974023
P776plus	positive	5977066	5977141
P777plus	positive	6021573	6021648
P778plus	positive	6034344	6034419
P779plus	positive	6038627	6038702
P780plus	positive	6043053	6043128
P781plus	positive	6043130	6043205
P782plus	positive	6050043	6050118
P783plus	positive	6052998	6053073
P784plus	positive	6065756	6065831
P785plus	positive	6070607	6070682
P786plus	positive	6072610	6072685
P787plus	positive	6082028	6082103
P788plus	positive	6082109	6082184
P789plus	positive	6084276	6084351
P790plus	positive	6089270	6089345
P791plus	positive	6094388	6094463
P792plus	positive	6101662	6101737
P793plus	positive	6103966	6104041
P794plus	positive	6104042	6104117
P795plus	positive	6116065	6116140
P796plus	positive	6116160	6116235
P797plus	positive	6128600	6128675
P798plus	positive	6137331	6137406
P799plus	positive	6139118	6139193
P800plus	positive	6139193	6139268
P801plus	positive	6139919	6139994
P802plus	positive	6150016	6150091
P803plus	positive	6157501	6157576
P804plus	positive	6163845	6163920
P805plus	positive	6173059	6173134
P806plus	positive	6178711	6178786
P807plus	positive	6179491	6179566
P808plus	positive	6196688	6196763
P809plus	positive	6207810	6207885
P810plus	positive	6209099	6209174
P811plus	positive	6209473	6209548
P812plus	positive	6214474	6214549
P813plus	positive	6220377	6220452
P814plus	positive	6226333	6226408
P815plus	positive	6226638	6226713
P816plus	positive	6235869	6235944
P817plus	positive	6239868	6239943
P818plus	positive	6250241	6250316
P819plus	positive	6256902	6256977
P820plus	positive	6258399	6258474
P821plus	positive	6259578	6259653
P822plus	positive	6262251	6262326
P823plus	positive	6273138	6273213
P824plus	positive	6277059	6277134
P825plus	positive	6277984	6278059
P826plus	positive	6278059	6278134
P827plus	positive	6278674	6278749
P828plus	positive	6284882	6284957
P829plus	positive	6296705	6296780
P830plus	positive	6297597	6297672
P831plus	positive	6331460	6331535
P832plus	positive	6346355	6346430
P833plus	positive	6348162	6348237
P834plus	positive	6376026	6376101
P835plus	positive	6386692	6386767
P836plus	positive	6386770	6386845
P837plus	positive	6406618	6406693
P838plus	positive	6424165	6424240
P839plus	positive	6424370	6424445
P840plus	positive	6425207	6425282
P841plus	positive	6434972	6435047
P842plus	positive	6436810	6436885
P843plus	positive	6459414	6459489
P844plus	positive	6465312	6465387
P845plus	positive	6467457	6467532
P846plus	positive	6479479	6479554
P847plus	positive	6481698	6481773
P848plus	positive	6496268	6496343
P849plus	positive	6503169	6503244
P1minus	negative	13455	13530
P2minus	negative	17214	17289
P3minus	negative	21097	21172
P4minus	negative	21722	21797
P5minus	negative	39102	39177
P6minus	negative	63095	63170
P7minus	negative	67000	67075
P8minus	negative	72949	73024
P9minus	negative	75277	75352
P10minus	negative	81534	81609
P11minus	negative	97756	97831
P12minus	negative	129684	129759
P13minus	negative	134286	134361
P14minus	negative	134361	134436
P15minus	negative	142075	142150
P16minus	negative	147081	147156
P17minus	negative	148778	148853
P18minus	negative	159597	159672
P19minus	negative	185602	185677
P20minus	negative	200584	200659
P21minus	negative	203060	203135
P22minus	negative	203415	203490
P23minus	negative	226458	226533
P24minus	negative	226535	226610
P25minus	negative	235744	235819
P26minus	negative	235824	235899
P27minus	negative	272628	272703
P28minus	negative	274480	274555
P29minus	negative	276058	276133
P30minus	negative	277975	278050
P31minus	negative	280881	280956
P32minus	negative	288297	288372
P33minus	negative	289318	289393
P34minus	negative	309433	309508
P35minus	negative	309533	309608
P36minus	negative	344030	344105
P37minus	negative	347130	347205
P38minus	negative	360828	360903
P39minus	negative	360908	360983
P40minus	negative	362570	362645
P41minus	negative	363152	363227
P42minus	negative	368605	368680
P43minus	negative	384650	384725
P44minus	negative	385260	385335
P45minus	negative	386103	386178
P46minus	negative	403372	403447
P47minus	negative	412109	412184
P48minus	negative	414202	414277
P49minus	negative	418990	419065
P50minus	negative	420922	420997
P51minus	negative	421282	421357
P52minus	negative	421866	421941
P53minus	negative	425726	425801
P54minus	negative	425801	425876
P55minus	negative	432255	432330
P56minus	negative	444783	444858
P57minus	negative	451225	451300
P58minus	negative	451300	451375
P59minus	negative	460950	461025
P60minus	negative	461026	461101
P61minus	negative	464206	464281
P62minus	negative	482961	483036
P63minus	negative	483038	483113
P64minus	negative	515982	516057
P65minus	negative	517182	517257
P66minus	negative	530493	530568
P67minus	negative	535321	535396
P68minus	negative	541756	541831
P69minus	negative	551943	552018
P70minus	negative	552018	552093
P71minus	negative	553579	553654
P72minus	negative	561202	561277
P73minus	negative	562017	562092
P74minus	negative	606872	606947
P75minus	negative	610246	610321
P76minus	negative	614948	615023
P77minus	negative	615864	615939
P78minus	negative	615939	616014
P79minus	negative	627510	627585
P80minus	negative	637867	637942
P81minus	negative	640311	640386
P82minus	negative	640593	640668
P83minus	negative	640677	640752
P84minus	negative	651146	651221
P85minus	negative	652000	652075
P86minus	negative	653789	653864
P87minus	negative	656698	656773
P88minus	negative	661653	661728
P89minus	negative	663378	663453
P90minus	negative	665370	665445
P91minus	negative	673017	673092
P92minus	negative	685762	685837
P93minus	negative	685837	685912
P94minus	negative	720680	720755
P95minus	negative	724172	724247
P96minus	negative	782078	782153
P97minus	negative	784422	784497
P98minus	negative	806521	806596
P99minus	negative	813469	813544
P100minus	negative	822794	822869
P101minus	negative	827118	827193
P102minus	negative	830859	830934
P103minus	negative	844541	844616
P104minus	negative	869701	869776
P105minus	negative	905156	905231
P106minus	negative	908234	908309
P107minus	negative	908323	908398
P108minus	negative	923829	923904
P109minus	negative	925484	925559
P110minus	negative	935299	935374
P111minus	negative	953039	953114
P112minus	negative	953116	953191
P113minus	negative	999725	999800
P114minus	negative	1000953	1001028
P115minus	negative	1010770	1010845
P116minus	negative	1013746	1013821
P117minus	negative	1015422	1015497
P118minus	negative	1023991	1024066
P119minus	negative	1029338	1029413
P120minus	negative	1031163	1031238
P121minus	negative	1050362	1050437
P122minus	negative	1052819	1052894
P123minus	negative	1058034	1058109
P124minus	negative	1066193	1066268
P125minus	negative	1069067	1069142
P126minus	negative	1077889	1077964
P127minus	negative	1079065	1079140
P128minus	negative	1079447	1079522
P129minus	negative	1080107	1080182
P130minus	negative	1082620	1082695
P131minus	negative	1086397	1086472
P132minus	negative	1088941	1089016
P133minus	negative	1089691	1089766
P134minus	negative	1096726	1096801
P135minus	negative	1106827	1106902
P136minus	negative	1124151	1124226
P137minus	negative	1124230	1124305
P138minus	negative	1135126	1135201
P139minus	negative	1138094	1138169
P140minus	negative	1138623	1138698
P141minus	negative	1151768	1151843
P142minus	negative	1153678	1153753
P143minus	negative	1171250	1171325
P144minus	negative	1178079	1178154
P145minus	negative	1202860	1202935
P146minus	negative	1204549	1204624
P147minus	negative	1207367	1207442
P148minus	negative	1215808	1215883
P149minus	negative	1221460	1221535
P150minus	negative	1234446	1234521
P151minus	negative	1234973	1235048
P152minus	negative	1237076	1237151
P153minus	negative	1244769	1244844
P154minus	negative	1244851	1244926
P155minus	negative	1275661	1275736
P156minus	negative	1281627	1281702
P157minus	negative	1284050	1284125
P158minus	negative	1284127	1284202
P159minus	negative	1303726	1303801
P160minus	negative	1311158	1311233
P161minus	negative	1338249	1338324
P162minus	negative	1351945	1352020
P163minus	negative	1364382	1364457
P164minus	negative	1364460	1364535
P165minus	negative	1366446	1366521
P166minus	negative	1372568	1372643
P167minus	negative	1391603	1391678
P168minus	negative	1397817	1397892
P169minus	negative	1401871	1401946
P170minus	negative	1424033	1424108
P171minus	negative	1426512	1426587
P172minus	negative	1437605	1437680
P173minus	negative	1443095	1443170
P174minus	negative	1443170	1443245
P175minus	negative	1445732	1445807
P176minus	negative	1453413	1453488
P177minus	negative	1454336	1454411
P178minus	negative	1455351	1455426
P179minus	negative	1462868	1462943
P180minus	negative	1500978	1501053
P181minus	negative	1508168	1508243
P182minus	negative	1509542	1509617
P183minus	negative	1529403	1529478
P184minus	negative	1541654	1541729
P185minus	negative	1542669	1542744
P186minus	negative	1550633	1550708
P187minus	negative	1553328	1553403
P188minus	negative	1554406	1554481
P189minus	negative	1560326	1560401
P190minus	negative	1560401	1560476
P191minus	negative	1563456	1563531
P192minus	negative	1578289	1578364
P193minus	negative	1580997	1581072
P194minus	negative	1596971	1597046
P195minus	negative	1598322	1598397
P196minus	negative	1603230	1603305
P197minus	negative	1603308	1603383
P198minus	negative	1607834	1607909
P199minus	negative	1608273	1608348
P200minus	negative	1611094	1611169
P201minus	negative	1613947	1614022
P202minus	negative	1628586	1628661
P203minus	negative	1635404	1635479
P204minus	negative	1646303	1646378
P205minus	negative	1656170	1656245
P206minus	negative	1665439	1665514
P207minus	negative	1667336	1667411
P208minus	negative	1684722	1684797
P209minus	negative	1693951	1694026
P210minus	negative	1694258	1694333
P211minus	negative	1696016	1696091
P212minus	negative	1719302	1719377
P213minus	negative	1774318	1774393
P214minus	negative	1783541	1783616
P215minus	negative	1784484	1784559
P216minus	negative	1785310	1785385
P217minus	negative	1803544	1803619
P218minus	negative	1807234	1807309
P219minus	negative	1809694	1809769
P220minus	negative	1831289	1831364
P221minus	negative	1837036	1837111
P222minus	negative	1847021	1847096
P223minus	negative	1847890	1847965
P224minus	negative	1866172	1866247
P225minus	negative	1896177	1896252
P226minus	negative	1904412	1904487
P227minus	negative	1914593	1914668
P228minus	negative	1916479	1916554
P229minus	negative	1919504	1919579
P230minus	negative	1935541	1935616
P231minus	negative	1943952	1944027
P232minus	negative	1954817	1954892
P233minus	negative	1956755	1956830
P234minus	negative	1964854	1964929
P235minus	negative	1968379	1968454
P236minus	negative	1968853	1968928
P237minus	negative	1973442	1973517
P238minus	negative	1978584	1978659
P239minus	negative	1980784	1980859
P240minus	negative	1980864	1980939
P241minus	negative	2006452	2006527
P242minus	negative	2011844	2011919
P243minus	negative	2044285	2044360
P244minus	negative	2084662	2084737
P245minus	negative	2152231	2152306
P246minus	negative	2152307	2152382
P247minus	negative	2154932	2155007
P248minus	negative	2155011	2155086
P249minus	negative	2159229	2159304
P250minus	negative	2165554	2165629
P251minus	negative	2171458	2171533
P252minus	negative	2175288	2175363
P253minus	negative	2185574	2185649
P254minus	negative	2192341	2192416
P255minus	negative	2208450	2208525
P256minus	negative	2240282	2240357
P257minus	negative	2256680	2256755
P258minus	negative	2270068	2270143
P259minus	negative	2275209	2275284
P260minus	negative	2303813	2303888
P261minus	negative	2333575	2333650
P262minus	negative	2350790	2350865
P263minus	negative	2355197	2355272
P264minus	negative	2356866	2356941
P265minus	negative	2360173	2360248
P266minus	negative	2362945	2363020
P267minus	negative	2371763	2371838
P268minus	negative	2373690	2373765
P269minus	negative	2386470	2386545
P270minus	negative	2387028	2387103
P271minus	negative	2388345	2388420
P272minus	negative	2394399	2394474
P273minus	negative	2395229	2395304
P274minus	negative	2396724	2396799
P275minus	negative	2397738	2397813
P276minus	negative	2403146	2403221
P277minus	negative	2406298	2406373
P278minus	negative	2413919	2413994
P279minus	negative	2417799	2417874
P280minus	negative	2420682	2420757
P281minus	negative	2421782	2421857
P282minus	negative	2431158	2431233
P283minus	negative	2436399	2436474
P284minus	negative	2444361	2444436
P285minus	negative	2451189	2451264
P286minus	negative	2457375	2457450
P287minus	negative	2457909	2457984
P288minus	negative	2459144	2459219
P289minus	negative	2461152	2461227
P290minus	negative	2461227	2461302
P291minus	negative	2465468	2465543
P292minus	negative	2465547	2465622
P293minus	negative	2465961	2466036
P294minus	negative	2475989	2476064
P295minus	negative	2502717	2502792
P296minus	negative	2503793	2503868
P297minus	negative	2515855	2515930
P298minus	negative	2515959	2516034
P299minus	negative	2519047	2519122
P300minus	negative	2534906	2534981
P301minus	negative	2538188	2538263
P302minus	negative	2552798	2552873
P303minus	negative	2566339	2566414
P304minus	negative	2568008	2568083
P305minus	negative	2573036	2573111
P306minus	negative	2594216	2594291
P307minus	negative	2598800	2598875
P308minus	negative	2606607	2606682
P309minus	negative	2609238	2609313
P310minus	negative	2611944	2612019
P311minus	negative	2615015	2615090
P312minus	negative	2622514	2622589
P313minus	negative	2632001	2632076
P314minus	negative	2633342	2633417
P315minus	negative	2634182	2634257
P316minus	negative	2636663	2636738
P317minus	negative	2636759	2636834
P318minus	negative	2646219	2646294
P319minus	negative	2653491	2653566
P320minus	negative	2660524	2660599
P321minus	negative	2676075	2676150
P322minus	negative	2701084	2701159
P323minus	negative	2708839	2708914
P324minus	negative	2721518	2721593
P325minus	negative	2725271	2725346
P326minus	negative	2797926	2798001
P327minus	negative	2806965	2807040
P328minus	negative	2819742	2819817
P329minus	negative	2821410	2821485
P330minus	negative	2821486	2821561
P331minus	negative	2823132	2823207
P332minus	negative	2878190	2878265
P333minus	negative	2884422	2884497
P334minus	negative	2893949	2894024
P335minus	negative	2895218	2895293
P336minus	negative	2903279	2903354
P337minus	negative	2926323	2926398
P338minus	negative	2931500	2931575
P339minus	negative	2935735	2935810
P340minus	negative	2941706	2941781
P341minus	negative	2942647	2942722
P342minus	negative	2953623	2953698
P343minus	negative	2988666	2988741
P344minus	negative	3001761	3001836
P345minus	negative	3002820	3002895
P346minus	negative	3010369	3010444
P347minus	negative	3029811	3029886
P348minus	negative	3063575	3063650
P349minus	negative	3081897	3081972
P350minus	negative	3128959	3129034
P351minus	negative	3129036	3129111
P352minus	negative	3139813	3139888
P353minus	negative	3176734	3176809
P354minus	negative	3187125	3187200
P355minus	negative	3188200	3188275
P356minus	negative	3231224	3231299
P357minus	negative	3233302	3233377
P358minus	negative	3236365	3236440
P359minus	negative	3236442	3236517
P360minus	negative	3344597	3344672
P361minus	negative	3345387	3345462
P362minus	negative	3359500	3359575
P363minus	negative	3361783	3361858
P364minus	negative	3373375	3373450
P365minus	negative	3400355	3400430
P366minus	negative	3417571	3417646
P367minus	negative	3419142	3419217
P368minus	negative	3435377	3435452
P369minus	negative	3447190	3447265
P370minus	negative	3457258	3457333
P371minus	negative	3462535	3462610
P372minus	negative	3478870	3478945
P373minus	negative	3483668	3483743
P374minus	negative	3503435	3503510
P375minus	negative	3506646	3506721
P376minus	negative	3561882	3561957
P377minus	negative	3579616	3579691
P378minus	negative	3596710	3596785
P379minus	negative	3600618	3600693
P380minus	negative	3601727	3601802
P381minus	negative	3613510	3613585
P382minus	negative	3626987	3627062
P383minus	negative	3636022	3636097
P384minus	negative	3637636	3637711
P385minus	negative	3643161	3643236
P386minus	negative	3644258	3644333
P387minus	negative	3661235	3661310
P388minus	negative	3675567	3675642
P389minus	negative	3675567	3675642
P390minus	negative	3679933	3680008
P391minus	negative	3680828	3680903
P392minus	negative	3682057	3682132
P393minus	negative	3687058	3687133
P394minus	negative	3687146	3687221
P395minus	negative	3687225	3687300
P396minus	negative	3695132	3695207
P397minus	negative	3714380	3714455
P398minus	negative	3716426	3716501
P399minus	negative	3720715	3720790
P400minus	negative	3730316	3730391
P401minus	negative	3735939	3736014
P402minus	negative	3740498	3740573
P403minus	negative	3741214	3741289
P404minus	negative	3742612	3742687
P405minus	negative	3746266	3746341
P406minus	negative	3746341	3746416
P407minus	negative	3763267	3763342
P408minus	negative	3763789	3763864
P409minus	negative	3776677	3776752
P410minus	negative	3777632	3777707
P411minus	negative	3796553	3796628
P412minus	negative	3799710	3799785
P413minus	negative	3801660	3801735
P414minus	negative	3809842	3809917
P415minus	negative	3842874	3842949
P416minus	negative	3856269	3856344
P417minus	negative	3856686	3856761
P418minus	negative	3877198	3877273
P419minus	negative	3877273	3877348
P420minus	negative	3881047	3881122
P421minus	negative	3882827	3882902
P422minus	negative	3884741	3884816
P423minus	negative	3905973	3906048
P424minus	negative	3911185	3911260
P425minus	negative	3913534	3913609
P426minus	negative	3915144	3915219
P427minus	negative	3916455	3916530
P428minus	negative	3925231	3925306
P429minus	negative	3927691	3927766
P430minus	negative	3930633	3930708
P431minus	negative	3938997	3939072
P432minus	negative	3947198	3947273
P433minus	negative	3947273	3947348
P434minus	negative	3971168	3971243
P435minus	negative	3971494	3971569
P436minus	negative	3975185	3975260
P437minus	negative	3976291	3976366
P438minus	negative	3979738	3979813
P439minus	negative	3983990	3984065
P440minus	negative	3992484	3992559
P441minus	negative	3994877	3994952
P442minus	negative	4010194	4010269
P443minus	negative	4042791	4042866
P444minus	negative	4060416	4060491
P445minus	negative	4061989	4062064
P446minus	negative	4066675	4066750
P447minus	negative	4069090	4069165
P448minus	negative	4077049	4077124
P449minus	negative	4077130	4077205
P450minus	negative	4105551	4105626
P451minus	negative	4106494	4106569
P452minus	negative	4125298	4125373
P453minus	negative	4142273	4142348
P454minus	negative	4163045	4163120
P455minus	negative	4164622	4164697
P456minus	negative	4176928	4177003
P457minus	negative	4177568	4177643
P458minus	negative	4197990	4198065
P459minus	negative	4199186	4199261
P460minus	negative	4225654	4225729
P461minus	negative	4225737	4225812
P462minus	negative	4227787	4227862
P463minus	negative	4235959	4236034
P464minus	negative	4236037	4236112
P465minus	negative	4240498	4240573
P466minus	negative	4250921	4250996
P467minus	negative	4253080	4253155
P468minus	negative	4262811	4262886
P469minus	negative	4277290	4277365
P470minus	negative	4285466	4285541
P471minus	negative	4306068	4306143
P472minus	negative	4330370	4330445
P473minus	negative	4334509	4334584
P474minus	negative	4335032	4335107
P475minus	negative	4341129	4341204
P476minus	negative	4345088	4345163
P477minus	negative	4351214	4351289
P478minus	negative	4371302	4371377
P479minus	negative	4391217	4391292
P480minus	negative	4394016	4394091
P481minus	negative	4403502	4403577
P482minus	negative	4419614	4419689
P483minus	negative	4425406	4425481
P484minus	negative	4433254	4433329
P485minus	negative	4433329	4433404
P486minus	negative	4439421	4439496
P487minus	negative	4446319	4446394
P488minus	negative	4448618	4448693
P489minus	negative	4448693	4448768
P490minus	negative	4457928	4458003
P491minus	negative	4463343	4463418
P492minus	negative	4464866	4464941
P493minus	negative	4465369	4465444
P494minus	negative	4466946	4467021
P495minus	negative	4481682	4481757
P496minus	negative	4485712	4485787
P497minus	negative	4486241	4486316
P498minus	negative	4486634	4486709
P499minus	negative	4496289	4496364
P500minus	negative	4497395	4497470
P501minus	negative	4498611	4498686
P502minus	negative	4508674	4508749
P503minus	negative	4513559	4513634
P504minus	negative	4515885	4515960
P505minus	negative	4522207	4522282
P506minus	negative	4522992	4523067
P507minus	negative	4525807	4525882
P508minus	negative	4536772	4536847
P509minus	negative	4553106	4553181
P510minus	negative	4553880	4553955
P511minus	negative	4556697	4556772
P512minus	negative	4559304	4559379
P513minus	negative	4566061	4566136
P514minus	negative	4571530	4571605
P515minus	negative	4580175	4580250
P516minus	negative	4585500	4585575
P517minus	negative	4585916	4585991
P518minus	negative	4587430	4587505
P519minus	negative	4587616	4587691
P520minus	negative	4591222	4591297
P521minus	negative	4594257	4594332
P522minus	negative	4594347	4594422
P523minus	negative	4598176	4598251
P524minus	negative	4601294	4601369
P525minus	negative	4603270	4603345
P526minus	negative	4608095	4608170
P527minus	negative	4608184	4608259
P528minus	negative	4611621	4611696
P529minus	negative	4612497	4612572
P530minus	negative	4616369	4616444
P531minus	negative	4623428	4623503
P532minus	negative	4624154	4624229
P533minus	negative	4624246	4624321
P534minus	negative	4626189	4626264
P535minus	negative	4628566	4628641
P536minus	negative	4630866	4630941
P537minus	negative	4644756	4644831
P538minus	negative	4659906	4659981
P539minus	negative	4660610	4660685
P540minus	negative	4662029	4662104
P541minus	negative	4673707	4673782
P542minus	negative	4675976	4676051
P543minus	negative	4681935	4682010
P544minus	negative	4691117	4691192
P545minus	negative	4693299	4693374
P546minus	negative	4702299	4702374
P547minus	negative	4702374	4702449
P548minus	negative	4702899	4702974
P549minus	negative	4708990	4709065
P550minus	negative	4711637	4711712
P551minus	negative	4716258	4716333
P552minus	negative	4723815	4723890
P553minus	negative	4735288	4735363
P554minus	negative	4744103	4744178
P555minus	negative	4744793	4744868
P556minus	negative	4760957	4761032
P557minus	negative	4772640	4772715
P558minus	negative	4775916	4775991
P559minus	negative	4794503	4794578
P560minus	negative	4809562	4809637
P561minus	negative	4816876	4816951
P562minus	negative	4819603	4819678
P563minus	negative	4822399	4822474
P564minus	negative	4825520	4825595
P565minus	negative	4829362	4829437
P566minus	negative	4862632	4862707
P567minus	negative	4892434	4892509
P568minus	negative	4896215	4896290
P569minus	negative	4906621	4906696
P570minus	negative	4946386	4946461
P571minus	negative	4955617	4955692
P572minus	negative	4977776	4977851
P573minus	negative	4994227	4994302
P574minus	negative	4998382	4998457
P575minus	negative	5017944	5018019
P576minus	negative	5018436	5018511
P577minus	negative	5024976	5025051
P578minus	negative	5029194	5029269
P579minus	negative	5040328	5040403
P580minus	negative	5051171	5051246
P581minus	negative	5053666	5053741
P582minus	negative	5075768	5075843
P583minus	negative	5076537	5076612
P584minus	negative	5078168	5078243
P585minus	negative	5088657	5088732
P586minus	negative	5089411	5089486
P587minus	negative	5096013	5096088
P588minus	negative	5104057	5104132
P589minus	negative	5105512	5105587
P590minus	negative	5119611	5119686
P591minus	negative	5121143	5121218
P592minus	negative	5125858	5125933
P593minus	negative	5128520	5128595
P594minus	negative	5135517	5135592
P595minus	negative	5136925	5137000
P596minus	negative	5137725	5137800
P597minus	negative	5141116	5141191
P598minus	negative	5141202	5141277
P599minus	negative	5143392	5143467
P600minus	negative	5149348	5149423
P601minus	negative	5165449	5165524
P602minus	negative	5168487	5168562
P603minus	negative	5177049	5177124
P604minus	negative	5191832	5191907
P605minus	negative	5192623	5192698
P606minus	negative	5193796	5193871
P607minus	negative	5210267	5210342
P608minus	negative	5213644	5213719
P609minus	negative	5219758	5219833
P610minus	negative	5225033	5225108
P611minus	negative	5225108	5225183
P612minus	negative	5229051	5229126
P613minus	negative	5231602	5231677
P614minus	negative	5234044	5234119
P615minus	negative	5234321	5234396
P616minus	negative	5239112	5239187
P617minus	negative	5277270	5277345
P618minus	negative	5306774	5306849
P619minus	negative	5306868	5306943
P620minus	negative	5323934	5324009
P621minus	negative	5327896	5327971
P622minus	negative	5331701	5331776
P623minus	negative	5359539	5359614
P624minus	negative	5359539	5359614
P625minus	negative	5362520	5362595
P626minus	negative	5378415	5378490
P627minus	negative	5383215	5383290
P628minus	negative	5387123	5387198
P629minus	negative	5388380	5388455
P630minus	negative	5389179	5389254
P631minus	negative	5393720	5393795
P632minus	negative	5394252	5394327
P633minus	negative	5395577	5395652
P634minus	negative	5397975	5398050
P635minus	negative	5398060	5398135
P636minus	negative	5398486	5398561
P637minus	negative	5401606	5401681
P638minus	negative	5413703	5413778
P639minus	negative	5421077	5421152
P640minus	negative	5435924	5435999
P641minus	negative	5438391	5438466
P642minus	negative	5439178	5439253
P643minus	negative	5441968	5442043
P644minus	negative	5445981	5446056
P645minus	negative	5450360	5450435
P646minus	negative	5472289	5472364
P647minus	negative	5472378	5472453
P648minus	negative	5479562	5479637
P649minus	negative	5479637	5479712
P650minus	negative	5484642	5484717
P651minus	negative	5502051	5502126
P652minus	negative	5514579	5514654
P653minus	negative	5519468	5519543
P654minus	negative	5520864	5520939
P655minus	negative	5535973	5536048
P656minus	negative	5539631	5539706
P657minus	negative	5543397	5543472
P658minus	negative	5544262	5544337
P659minus	negative	5547958	5548033
P660minus	negative	5549988	5550063
P661minus	negative	5561045	5561120
P662minus	negative	5597403	5597478
P663minus	negative	5597478	5597553
P664minus	negative	5598001	5598076
P665minus	negative	5603446	5603521
P666minus	negative	5604032	5604107
P667minus	negative	5604048	5604123
P668minus	negative	5604267	5604342
P669minus	negative	5609741	5609816
P670minus	negative	5611921	5611996
P671minus	negative	5614989	5615064
P672minus	negative	5617871	5617946
P673minus	negative	5619009	5619084
P674minus	negative	5621122	5621197
P675minus	negative	5621704	5621779
P676minus	negative	5625576	5625651
P677minus	negative	5627005	5627080
P678minus	negative	5641024	5641099
P679minus	negative	5642341	5642416
P680minus	negative	5657229	5657304
P681minus	negative	5659284	5659359
P682minus	negative	5662253	5662328
P683minus	negative	5672479	5672554
P684minus	negative	5689016	5689091
P685minus	negative	5694549	5694624
P686minus	negative	5706593	5706668
P687minus	negative	5738962	5739037
P688minus	negative	5741395	5741470
P689minus	negative	5741473	5741548
P690minus	negative	5743456	5743531
P691minus	negative	5768707	5768782
P692minus	negative	5777179	5777254
P693minus	negative	5778038	5778113
P694minus	negative	5793540	5793615
P695minus	negative	5796197	5796272
P696minus	negative	5802409	5802484
P697minus	negative	5807165	5807240
P698minus	negative	5809215	5809290
P699minus	negative	5812948	5813023
P700minus	negative	5814737	5814812
P701minus	negative	5815984	5816059
P702minus	negative	5821096	5821171
P703minus	negative	5828285	5828360
P704minus	negative	5831315	5831390
P705minus	negative	5849950	5850025
P706minus	negative	5850922	5850997
P707minus	negative	5852179	5852254
P708minus	negative	5864830	5864905
P709minus	negative	5864905	5864980
P710minus	negative	5889959	5890034
P711minus	negative	5891020	5891095
P712minus	negative	5896250	5896325
P713minus	negative	5904277	5904352
P714minus	negative	5907552	5907627
P715minus	negative	5937544	5937619
P716minus	negative	5946598	5946673
P717minus	negative	5952138	5952213
P718minus	negative	5958011	5958086
P719minus	negative	5958784	5958859
P720minus	negative	5973574	5973649
P721minus	negative	5973928	5974003
P722minus	negative	5985596	5985671
P723minus	negative	5990263	5990338
P724minus	negative	5994899	5994974
P725minus	negative	5994975	5995050
P726minus	negative	6004179	6004254
P727minus	negative	6010761	6010836
P728minus	negative	6012107	6012182
P729minus	negative	6013728	6013803
P730minus	negative	6017108	6017183
P731minus	negative	6024091	6024166
P732minus	negative	6025725	6025800
P733minus	negative	6026372	6026447
P734minus	negative	6026465	6026540
P735minus	negative	6028560	6028635
P736minus	negative	6037012	6037087
P737minus	negative	6048266	6048341
P738minus	negative	6059017	6059092
P739minus	negative	6063870	6063945
P740minus	negative	6071586	6071661
P741minus	negative	6103021	6103096
P742minus	negative	6109102	6109177
P743minus	negative	6116065	6116140
P744minus	negative	6118280	6118355
P745minus	negative	6119330	6119405
P746minus	negative	6120686	6120761
P747minus	negative	6125598	6125673
P748minus	negative	6131766	6131841
P749minus	negative	6133806	6133881
P750minus	negative	6133881	6133956
P751minus	negative	6135944	6136019
P752minus	negative	6144000	6144075
P753minus	negative	6147831	6147906
P754minus	negative	6148981	6149056
P755minus	negative	6155215	6155290
P756minus	negative	6155824	6155899
P757minus	negative	6163750	6163825
P758minus	negative	6168923	6168998
P759minus	negative	6168998	6169073
P760minus	negative	6172517	6172592
P761minus	negative	6172899	6172974
P762minus	negative	6176837	6176912
P763minus	negative	6177881	6177956
P764minus	negative	6182521	6182596
P765minus	negative	6188291	6188366
P766minus	negative	6188377	6188452
P767minus	negative	6189724	6189799
P768minus	negative	6192932	6193007
P769minus	negative	6194681	6194756
P770minus	negative	6207866	6207941
P771minus	negative	6214350	6214425
P772minus	negative	6223634	6223709
P773minus	negative	6224057	6224132
P774minus	negative	6224144	6224219
P775minus	negative	6226090	6226165
P776minus	negative	6232657	6232732
P777minus	negative	6242440	6242515
P778minus	negative	6243129	6243204
P779minus	negative	6243811	6243886
P780minus	negative	6246802	6246877
P781minus	negative	6256919	6256994
P782minus	negative	6259492	6259567
P783minus	negative	6268754	6268829
P784minus	negative	6275034	6275109
P785minus	negative	6276315	6276390
P786minus	negative	6277009	6277084
P787minus	negative	6284859	6284934
P788minus	negative	6290419	6290494
P789minus	negative	6290495	6290570
P790minus	negative	6291755	6291830
P791minus	negative	6291991	6292066
P792minus	negative	6292251	6292326
P793minus	negative	6296614	6296689
P794minus	negative	6296702	6296777
P795minus	negative	6307164	6307239
P796minus	negative	6316102	6316177
P797minus	negative	6322021	6322096
P798minus	negative	6324294	6324369
P799minus	negative	6333015	6333090
P800minus	negative	6346256	6346331
P801minus	negative	6358064	6358139
P802minus	negative	6366726	6366801
P803minus	negative	6378016	6378091
P804minus	negative	6379791	6379866
P805minus	negative	6385205	6385280
P806minus	negative	6391211	6391286
P807minus	negative	6394996	6395071
P808minus	negative	6403837	6403912
P809minus	negative	6403912	6403987
P810minus	negative	6428180	6428255
P811minus	negative	6434781	6434856
P812minus	negative	6438885	6438960
P813minus	negative	6438960	6439035
P814minus	negative	6445893	6445968
P815minus	negative	6450199	6450274
P816minus	negative	6454575	6454650
P817minus	negative	6455278	6455353
P818minus	negative	6455694	6455769
P819minus	negative	6462188	6462263
P820minus	negative	6464408	6464483
P821minus	negative	6487743	6487818
P822minus	negative	6492378	6492453
P823minus	negative	6492949	6493024
P824minus	negative	6493959	6494034
P825minus	negative	6494038	6494113
P826minus	negative	6499205	6499280
P827minus	negative	6500234	6500309
P828minus	negative	6512630	6512705
P829minus	negative	6518300	6518375
P830minus	negative	6520986	6521061
P831minus	negative	6532467	6532542
P832minus	negative	6535106	6535181
P833minus	negative	6536951	6537026
