# Supplementary material for: G4PromFinder: an algorithm for predicting transcription promoters in GC-rich bacterial genomes based on AT-rich elements and G-quadruplex motifs
Source: BMC Bioinformatics. 2018 Feb 6;19:36. doi: 10.1186/s12859-018-2049-x (PMC5801747; doi:10.1186/s12859-018-2049-x)
Supplement: Supplementary file 3 — Coordinates of the validated promoters identified by G4PromFinder in P. aeruginosa PA14. (XLSX 63 kb) [file 12859_2018_2049_MOESM3_ESM.xlsx]

## Sheet: Foglio1
Validated promoters	Strand	Start	End
P1plus	positive	23188	23263
P2plus	positive	46561	46636
P3plus	positive	64401	64476
P4plus	positive	88988	89063
P5plus	positive	122648	122723
P6plus	positive	130790	130865
P7plus	positive	137769	137844
P8plus	positive	158705	158780
P9plus	positive	166819	166894
P10plus	positive	173664	173739
P11plus	positive	214869	214944
P12plus	positive	229872	229947
P13plus	positive	230881	230956
P14plus	positive	236457	236532
P15plus	positive	242085	242160
P16plus	positive	249566	249641
P17plus	positive	250715	250790
P18plus	positive	252828	252903
P19plus	positive	253405	253480
P20plus	positive	269717	269792
P21plus	positive	272767	272842
P22plus	positive	279571	279646
P23plus	positive	298709	298784
P24plus	positive	330103	330178
P25plus	positive	340630	340705
P26plus	positive	362528	362603
P27plus	positive	391161	391236
P28plus	positive	393348	393423
P29plus	positive	393442	393517
P30plus	positive	427542	427617
P31plus	positive	431259	431334
P32plus	positive	440730	440805
P33plus	positive	447132	447207
P34plus	positive	453268	453343
P35plus	positive	461274	461349
P36plus	positive	465904	465979
P37plus	positive	480886	480961
P38plus	positive	497264	497339
P39plus	positive	501409	501484
P40plus	positive	510999	511074
P41plus	positive	532391	532466
P42plus	positive	542167	542242
P43plus	positive	555894	555969
P44plus	positive	556889	556964
P45plus	positive	594401	594476
P46plus	positive	598688	598763
P47plus	positive	624168	624243
P48plus	positive	625028	625103
P49plus	positive	636449	636524
P50plus	positive	638290	638365
P51plus	positive	639765	639840
P52plus	positive	662290	662365
P53plus	positive	676022	676097
P54plus	positive	676966	677041
P55plus	positive	681809	681884
P56plus	positive	723086	723161
P57plus	positive	736149	736224
P58plus	positive	743342	743417
P59plus	positive	743422	743497
P60plus	positive	743832	743907
P61plus	positive	756348	756423
P62plus	positive	761557	761632
P63plus	positive	768352	768427
P64plus	positive	780799	780874
P65plus	positive	789873	789948
P66plus	positive	796361	796436
P67plus	positive	806648	806723
P68plus	positive	815813	815888
P69plus	positive	823528	823603
P70plus	positive	838621	838696
P71plus	positive	841788	841863
P72plus	positive	843683	843758
P73plus	positive	854690	854765
P74plus	positive	893278	893353
P75plus	positive	898949	899024
P76plus	positive	899323	899398
P77plus	positive	922190	922265
P78plus	positive	928949	929024
P79plus	positive	931214	931289
P80plus	positive	933524	933599
P81plus	positive	983339	983414
P82plus	positive	988643	988718
P83plus	positive	1006733	1006808
P84plus	positive	1008671	1008746
P85plus	positive	1022955	1023030
P86plus	positive	1037740	1037815
P87plus	positive	1043279	1043354
P88plus	positive	1045813	1045888
P89plus	positive	1051385	1051460
P90plus	positive	1056775	1056850
P91plus	positive	1062433	1062508
P92plus	positive	1062510	1062585
P93plus	positive	1063057	1063132
P94plus	positive	1069811	1069886
P95plus	positive	1074101	1074176
P96plus	positive	1087533	1087608
P97plus	positive	1092255	1092330
P98plus	positive	1094801	1094876
P99plus	positive	1127610	1127685
P100plus	positive	1134056	1134131
P101plus	positive	1144884	1144959
P102plus	positive	1144963	1145038
P103plus	positive	1144963	1145038
P104plus	positive	1152731	1152806
P105plus	positive	1163906	1163981
P106plus	positive	1170564	1170639
P107plus	positive	1177664	1177739
P108plus	positive	1178949	1179024
P109plus	positive	1180769	1180844
P110plus	positive	1193263	1193338
P111plus	positive	1204328	1204403
P112plus	positive	1205733	1205808
P113plus	positive	1209585	1209660
P114plus	positive	1211493	1211568
P115plus	positive	1216536	1216611
P116plus	positive	1224115	1224190
P117plus	positive	1234610	1234685
P118plus	positive	1244825	1244900
P119plus	positive	1262015	1262090
P120plus	positive	1277126	1277201
P121plus	positive	1277201	1277276
P122plus	positive	1283060	1283135
P123plus	positive	1283143	1283218
P124plus	positive	1285374	1285449
P125plus	positive	1286586	1286661
P126plus	positive	1286586	1286661
P127plus	positive	1287534	1287609
P128plus	positive	1287619	1287694
P129plus	positive	1292121	1292196
P130plus	positive	1313707	1313782
P131plus	positive	1316181	1316256
P132plus	positive	1324256	1324331
P133plus	positive	1328822	1328897
P134plus	positive	1359610	1359685
P135plus	positive	1370169	1370244
P136plus	positive	1370719	1370794
P137plus	positive	1385387	1385462
P138plus	positive	1393162	1393237
P139plus	positive	1394171	1394246
P140plus	positive	1401024	1401099
P141plus	positive	1405971	1406046
P142plus	positive	1409796	1409871
P143plus	positive	1411536	1411611
P144plus	positive	1442883	1442958
P145plus	positive	1447887	1447962
P146plus	positive	1451508	1451583
P147plus	positive	1452375	1452450
P148plus	positive	1474665	1474740
P149plus	positive	1490180	1490255
P150plus	positive	1505079	1505154
P151plus	positive	1514112	1514187
P152plus	positive	1515564	1515639
P153plus	positive	1517065	1517140
P154plus	positive	1522210	1522285
P155plus	positive	1542030	1542105
P156plus	positive	1556029	1556104
P157plus	positive	1606643	1606718
P158plus	positive	1609157	1609232
P159plus	positive	1611293	1611368
P160plus	positive	1611899	1611974
P161plus	positive	1614087	1614162
P162plus	positive	1615104	1615179
P163plus	positive	1615187	1615262
P164plus	positive	1623126	1623201
P165plus	positive	1631945	1632020
P166plus	positive	1634432	1634507
P167plus	positive	1641006	1641081
P168plus	positive	1643592	1643667
P169plus	positive	1650242	1650317
P170plus	positive	1656219	1656294
P171plus	positive	1659026	1659101
P172plus	positive	1672809	1672884
P173plus	positive	1676295	1676370
P174plus	positive	1681821	1681896
P175plus	positive	1681915	1681990
P176plus	positive	1699129	1699204
P177plus	positive	1720175	1720250
P178plus	positive	1736091	1736166
P179plus	positive	1737057	1737132
P180plus	positive	1742106	1742181
P181plus	positive	1744710	1744785
P182plus	positive	1763806	1763881
P183plus	positive	1763926	1764001
P184plus	positive	1771006	1771081
P185plus	positive	1781890	1781965
P186plus	positive	1786509	1786584
P187plus	positive	1793967	1794042
P188plus	positive	1794042	1794117
P189plus	positive	1805302	1805377
P190plus	positive	1806250	1806325
P191plus	positive	1816329	1816404
P192plus	positive	1818911	1818986
P193plus	positive	1839768	1839843
P194plus	positive	1847498	1847573
P195plus	positive	1869106	1869181
P196plus	positive	1869161	1869236
P197plus	positive	1876009	1876084
P198plus	positive	1876087	1876162
P199plus	positive	1883924	1883999
P200plus	positive	1898538	1898613
P201plus	positive	1913038	1913113
P202plus	positive	1922835	1922910
P203plus	positive	1924287	1924362
P204plus	positive	1924287	1924362
P205plus	positive	1927581	1927656
P206plus	positive	1933563	1933638
P207plus	positive	1938981	1939056
P208plus	positive	1948316	1948391
P209plus	positive	1950209	1950284
P210plus	positive	1950748	1950823
P211plus	positive	1956301	1956376
P212plus	positive	1959144	1959219
P213plus	positive	1960380	1960455
P214plus	positive	1962157	1962232
P215plus	positive	1969400	1969475
P216plus	positive	1969497	1969572
P217plus	positive	1973827	1973902
P218plus	positive	1975602	1975677
P219plus	positive	1976777	1976852
P220plus	positive	1987542	1987617
P221plus	positive	2006017	2006092
P222plus	positive	2006095	2006170
P223plus	positive	2006100	2006175
P224plus	positive	2006905	2006980
P225plus	positive	2006980	2007055
P226plus	positive	2007814	2007889
P227plus	positive	2020454	2020529
P228plus	positive	2036931	2037006
P229plus	positive	2049382	2049457
P230plus	positive	2049607	2049682
P231plus	positive	2057175	2057250
P232plus	positive	2060100	2060175
P233plus	positive	2066555	2066630
P234plus	positive	2066555	2066630
P235plus	positive	2068756	2068831
P236plus	positive	2091685	2091760
P237plus	positive	2097485	2097560
P238plus	positive	2098235	2098310
P239plus	positive	2108320	2108395
P240plus	positive	2109263	2109338
P241plus	positive	2113189	2113264
P242plus	positive	2149110	2149185
P243plus	positive	2155766	2155841
P244plus	positive	2168229	2168304
P245plus	positive	2194160	2194235
P246plus	positive	2205675	2205750
P247plus	positive	2213073	2213148
P248plus	positive	2215274	2215349
P249plus	positive	2216742	2216817
P250plus	positive	2220817	2220892
P251plus	positive	2226908	2226983
P252plus	positive	2231612	2231687
P253plus	positive	2231687	2231762
P254plus	positive	2249017	2249092
P255plus	positive	2249640	2249715
P256plus	positive	2257217	2257292
P257plus	positive	2261853	2261928
P258plus	positive	2267155	2267230
P259plus	positive	2273500	2273575
P260plus	positive	2284234	2284309
P261plus	positive	2298908	2298983
P262plus	positive	2301438	2301513
P263plus	positive	2313970	2314045
P264plus	positive	2314311	2314386
P265plus	positive	2324918	2324993
P266plus	positive	2333084	2333159
P267plus	positive	2338213	2338288
P268plus	positive	2342321	2342396
P269plus	positive	2347706	2347781
P270plus	positive	2356353	2356428
P271plus	positive	2360865	2360940
P272plus	positive	2361796	2361871
P273plus	positive	2363000	2363075
P274plus	positive	2363323	2363398
P275plus	positive	2364719	2364794
P276plus	positive	2364719	2364794
P277plus	positive	2366369	2366444
P278plus	positive	2367654	2367729
P279plus	positive	2368109	2368184
P280plus	positive	2371439	2371514
P281plus	positive	2371859	2371934
P282plus	positive	2373509	2373584
P283plus	positive	2374129	2374204
P284plus	positive	2376354	2376429
P285plus	positive	2379541	2379616
P286plus	positive	2380317	2380392
P287plus	positive	2382603	2382678
P288plus	positive	2400303	2400378
P289plus	positive	2401688	2401763
P290plus	positive	2405841	2405916
P291plus	positive	2410258	2410333
P292plus	positive	2410275	2410350
P293plus	positive	2417742	2417817
P294plus	positive	2422967	2423042
P295plus	positive	2423219	2423294
P296plus	positive	2424257	2424332
P297plus	positive	2447728	2447803
P298plus	positive	2454946	2455021
P299plus	positive	2459951	2460026
P300plus	positive	2465098	2465173
P301plus	positive	2471318	2471393
P302plus	positive	2472583	2472658
P303plus	positive	2472665	2472740
P304plus	positive	2481772	2481847
P305plus	positive	2486335	2486410
P306plus	positive	2490038	2490113
P307plus	positive	2500539	2500614
P308plus	positive	2500623	2500698
P309plus	positive	2502677	2502752
P310plus	positive	2509976	2510051
P311plus	positive	2510051	2510126
P312plus	positive	2511847	2511922
P313plus	positive	2521016	2521091
P314plus	positive	2522733	2522808
P315plus	positive	2533444	2533519
P316plus	positive	2539276	2539351
P317plus	positive	2539375	2539450
P318plus	positive	2539381	2539456
P319plus	positive	2545399	2545474
P320plus	positive	2546636	2546711
P321plus	positive	2546711	2546786
P322plus	positive	2553724	2553799
P323plus	positive	2556303	2556378
P324plus	positive	2556724	2556799
P325plus	positive	2559266	2559341
P326plus	positive	2560061	2560136
P327plus	positive	2564849	2564924
P328plus	positive	2566090	2566165
P329plus	positive	2582037	2582112
P330plus	positive	2593661	2593736
P331plus	positive	2600161	2600236
P332plus	positive	2613256	2613331
P333plus	positive	2629271	2629346
P334plus	positive	2629444	2629519
P335plus	positive	2645575	2645650
P336plus	positive	2647209	2647284
P337plus	positive	2647290	2647365
P338plus	positive	2647717	2647792
P339plus	positive	2649225	2649300
P340plus	positive	2675946	2676021
P341plus	positive	2680246	2680321
P342plus	positive	2690236	2690311
P343plus	positive	2690311	2690386
P344plus	positive	2703921	2703996
P345plus	positive	2704752	2704827
P346plus	positive	2709340	2709415
P347plus	positive	2710157	2710232
P348plus	positive	2711202	2711277
P349plus	positive	2727460	2727535
P350plus	positive	2730299	2730374
P351plus	positive	2736560	2736635
P352plus	positive	2766569	2766644
P353plus	positive	2783910	2783985
P354plus	positive	2786931	2787006
P355plus	positive	2787105	2787180
P356plus	positive	2787180	2787255
P357plus	positive	2803013	2803088
P358plus	positive	2812220	2812295
P359plus	positive	2826114	2826189
P360plus	positive	2841621	2841696
P361plus	positive	2844580	2844655
P362plus	positive	2848708	2848783
P363plus	positive	2859993	2860068
P364plus	positive	2870671	2870746
P365plus	positive	2870706	2870781
P366plus	positive	2873589	2873664
P367plus	positive	2873690	2873765
P368plus	positive	2883241	2883316
P369plus	positive	2884021	2884096
P370plus	positive	2885337	2885412
P371plus	positive	2885417	2885492
P372plus	positive	2886634	2886709
P373plus	positive	2888220	2888295
P374plus	positive	2894997	2895072
P375plus	positive	2896066	2896141
P376plus	positive	2897455	2897530
P377plus	positive	2901511	2901586
P378plus	positive	2903221	2903296
P379plus	positive	2904599	2904674
P380plus	positive	2904678	2904753
P381plus	positive	2907682	2907757
P382plus	positive	2929407	2929482
P383plus	positive	2929498	2929573
P384plus	positive	2929498	2929573
P385plus	positive	2931578	2931653
P386plus	positive	2962060	2962135
P387plus	positive	2968826	2968901
P388plus	positive	2975654	2975729
P389plus	positive	2976249	2976324
P390plus	positive	2980450	2980525
P391plus	positive	2982154	2982229
P392plus	positive	2986537	2986612
P393plus	positive	2987479	2987554
P394plus	positive	2994762	2994837
P395plus	positive	2999665	2999740
P396plus	positive	3001035	3001110
P397plus	positive	3015836	3015911
P398plus	positive	3035486	3035561
P399plus	positive	3041662	3041737
P400plus	positive	3042429	3042504
P401plus	positive	3043389	3043464
P402plus	positive	3046921	3046996
P403plus	positive	3046961	3047036
P404plus	positive	3048590	3048665
P405plus	positive	3049277	3049352
P406plus	positive	3051046	3051121
P407plus	positive	3053082	3053157
P408plus	positive	3053082	3053157
P409plus	positive	3056275	3056350
P410plus	positive	3059996	3060071
P411plus	positive	3062386	3062461
P412plus	positive	3064512	3064587
P413plus	positive	3064512	3064587
P414plus	positive	3064682	3064757
P415plus	positive	3073520	3073595
P416plus	positive	3073611	3073686
P417plus	positive	3081561	3081636
P418plus	positive	3082169	3082244
P419plus	positive	3082169	3082244
P420plus	positive	3082250	3082325
P421plus	positive	3083879	3083954
P422plus	positive	3087524	3087599
P423plus	positive	3089038	3089113
P424plus	positive	3091712	3091787
P425plus	positive	3094931	3095006
P426plus	positive	3095095	3095170
P427plus	positive	3095314	3095389
P428plus	positive	3097394	3097469
P429plus	positive	3097518	3097593
P430plus	positive	3099746	3099821
P431plus	positive	3101219	3101294
P432plus	positive	3121900	3121975
P433plus	positive	3122017	3122092
P434plus	positive	3122785	3122860
P435plus	positive	3123106	3123181
P436plus	positive	3124242	3124317
P437plus	positive	3125274	3125349
P438plus	positive	3130102	3130177
P439plus	positive	3131284	3131359
P440plus	positive	3134207	3134282
P441plus	positive	3136220	3136295
P442plus	positive	3141682	3141757
P443plus	positive	3145607	3145682
P444plus	positive	3150799	3150874
P445plus	positive	3154567	3154642
P446plus	positive	3166641	3166716
P447plus	positive	3174988	3175063
P448plus	positive	3191055	3191130
P449plus	positive	3198538	3198613
P450plus	positive	3200403	3200478
P451plus	positive	3201392	3201467
P452plus	positive	3204761	3204836
P453plus	positive	3230520	3230595
P454plus	positive	3230628	3230703
P455plus	positive	3235798	3235873
P456plus	positive	3241575	3241650
P457plus	positive	3256996	3257071
P458plus	positive	3257599	3257674
P459plus	positive	3279892	3279967
P460plus	positive	3321361	3321436
P461plus	positive	3322168	3322243
P462plus	positive	3332505	3332580
P463plus	positive	3332589	3332664
P464plus	positive	3341145	3341220
P465plus	positive	3341221	3341296
P466plus	positive	3344263	3344338
P467plus	positive	3344360	3344435
P468plus	positive	3348804	3348879
P469plus	positive	3356835	3356910
P470plus	positive	3358743	3358818
P471plus	positive	3360544	3360619
P472plus	positive	3363017	3363092
P473plus	positive	3374552	3374627
P474plus	positive	3379326	3379401
P475plus	positive	3381254	3381329
P476plus	positive	3402392	3402467
P477plus	positive	3404342	3404417
P478plus	positive	3404342	3404417
P479plus	positive	3412941	3413016
P480plus	positive	3418819	3418894
P481plus	positive	3422313	3422388
P482plus	positive	3423822	3423897
P483plus	positive	3426474	3426549
P484plus	positive	3429904	3429979
P485plus	positive	3434476	3434551
P486plus	positive	3435946	3436021
P487plus	positive	3439567	3439642
P488plus	positive	3441533	3441608
P489plus	positive	3456568	3456643
P490plus	positive	3467595	3467670
P491plus	positive	3477774	3477849
P492plus	positive	3479208	3479283
P493plus	positive	3479295	3479370
P494plus	positive	3487420	3487495
P495plus	positive	3491187	3491262
P496plus	positive	3492877	3492952
P497plus	positive	3492953	3493028
P498plus	positive	3494380	3494455
P499plus	positive	3494924	3494999
P500plus	positive	3496575	3496650
P501plus	positive	3499988	3500063
P502plus	positive	3511099	3511174
P503plus	positive	3511489	3511564
P504plus	positive	3528692	3528767
P505plus	positive	3528772	3528847
P506plus	positive	3528772	3528847
P507plus	positive	3528885	3528960
P508plus	positive	3532918	3532993
P509plus	positive	3532999	3533074
P510plus	positive	3535874	3535949
P511plus	positive	3602528	3602603
P512plus	positive	3609659	3609734
P513plus	positive	3610501	3610576
P514plus	positive	3610616	3610691
P515plus	positive	3614311	3614386
P516plus	positive	3615421	3615496
P517plus	positive	3616144	3616219
P518plus	positive	3618162	3618237
P519plus	positive	3623772	3623847
P520plus	positive	3624935	3625010
P521plus	positive	3646049	3646124
P522plus	positive	3648481	3648556
P523plus	positive	3649632	3649707
P524plus	positive	3654071	3654146
P525plus	positive	3655966	3656041
P526plus	positive	3669359	3669434
P527plus	positive	3672887	3672962
P528plus	positive	3673311	3673386
P529plus	positive	3673830	3673905
P530plus	positive	3700449	3700524
P531plus	positive	3707373	3707448
P532plus	positive	3710624	3710699
P533plus	positive	3712027	3712102
P534plus	positive	3714308	3714383
P535plus	positive	3722523	3722598
P536plus	positive	3727226	3727301
P537plus	positive	3733183	3733258
P538plus	positive	3738818	3738893
P539plus	positive	3750634	3750709
P540plus	positive	3761711	3761786
P541plus	positive	3764080	3764155
P542plus	positive	3766725	3766800
P543plus	positive	3770116	3770191
P544plus	positive	3775074	3775149
P545plus	positive	3775656	3775731
P546plus	positive	3778142	3778217
P547plus	positive	3788026	3788101
P548plus	positive	3791051	3791126
P549plus	positive	3791701	3791776
P550plus	positive	3793637	3793712
P551plus	positive	3796457	3796532
P552plus	positive	3816211	3816286
P553plus	positive	3831493	3831568
P554plus	positive	3834361	3834436
P555plus	positive	3835354	3835429
P556plus	positive	3839811	3839886
P557plus	positive	3844520	3844595
P558plus	positive	3844602	3844677
P559plus	positive	3847977	3848052
P560plus	positive	3854680	3854755
P561plus	positive	3858524	3858599
P562plus	positive	3861694	3861769
P563plus	positive	3862614	3862689
P564plus	positive	3870307	3870382
P565plus	positive	3872392	3872467
P566plus	positive	3872907	3872982
P567plus	positive	3877110	3877185
P568plus	positive	3877628	3877703
P569plus	positive	3904104	3904179
P570plus	positive	3935847	3935922
P571plus	positive	3936218	3936293
P572plus	positive	3939581	3939656
P573plus	positive	3940989	3941064
P574plus	positive	3943249	3943324
P575plus	positive	3944780	3944855
P576plus	positive	3945377	3945452
P577plus	positive	3946517	3946592
P578plus	positive	3950165	3950240
P579plus	positive	3950165	3950240
P580plus	positive	3950240	3950315
P581plus	positive	3954925	3955000
P582plus	positive	3956932	3957007
P583plus	positive	3958099	3958174
P584plus	positive	3958099	3958174
P585plus	positive	3958619	3958694
P586plus	positive	3960885	3960960
P587plus	positive	3961152	3961227
P588plus	positive	3962982	3963057
P589plus	positive	3977404	3977479
P590plus	positive	3982042	3982117
P591plus	positive	3982401	3982476
P592plus	positive	3985013	3985088
P593plus	positive	3989941	3990016
P594plus	positive	4003828	4003903
P595plus	positive	4003910	4003985
P596plus	positive	4008156	4008231
P597plus	positive	4036591	4036666
P598plus	positive	4038159	4038234
P599plus	positive	4043299	4043374
P600plus	positive	4043935	4044010
P601plus	positive	4059431	4059506
P602plus	positive	4064502	4064577
P603plus	positive	4067596	4067671
P604plus	positive	4070433	4070508
P605plus	positive	4074151	4074226
P606plus	positive	4077884	4077959
P607plus	positive	4087601	4087676
P608plus	positive	4088028	4088103
P609plus	positive	4101577	4101652
P610plus	positive	4105172	4105247
P611plus	positive	4105172	4105247
P612plus	positive	4141275	4141350
P613plus	positive	4169513	4169588
P614plus	positive	4171227	4171302
P615plus	positive	4174642	4174717
P616plus	positive	4181537	4181612
P617plus	positive	4182930	4183005
P618plus	positive	4184763	4184838
P619plus	positive	4185920	4185995
P620plus	positive	4189661	4189736
P621plus	positive	4190916	4190991
P622plus	positive	4192346	4192421
P623plus	positive	4192424	4192499
P624plus	positive	4197473	4197548
P625plus	positive	4200512	4200587
P626plus	positive	4203146	4203221
P627plus	positive	4214456	4214531
P628plus	positive	4217326	4217401
P629plus	positive	4226940	4227015
P630plus	positive	4227037	4227112
P631plus	positive	4227037	4227112
P632plus	positive	4238059	4238134
P633plus	positive	4239116	4239191
P634plus	positive	4241601	4241676
P635plus	positive	4243128	4243203
P636plus	positive	4248716	4248791
P637plus	positive	4251739	4251814
P638plus	positive	4252746	4252821
P639plus	positive	4258876	4258951
P640plus	positive	4272812	4272887
P641plus	positive	4273494	4273569
P642plus	positive	4273894	4273969
P643plus	positive	4273969	4274044
P644plus	positive	4276907	4276982
P645plus	positive	4277880	4277955
P646plus	positive	4292267	4292342
P647plus	positive	4295628	4295703
P648plus	positive	4300200	4300275
P649plus	positive	4303102	4303177
P650plus	positive	4304178	4304253
P651plus	positive	4306713	4306788
P652plus	positive	4308374	4308449
P653plus	positive	4315246	4315321
P654plus	positive	4315328	4315403
P655plus	positive	4317523	4317598
P656plus	positive	4318019	4318094
P657plus	positive	4319305	4319380
P658plus	positive	4321466	4321541
P659plus	positive	4325916	4325991
P660plus	positive	4328428	4328503
P661plus	positive	4336677	4336752
P662plus	positive	4337653	4337728
P663plus	positive	4339456	4339531
P664plus	positive	4369993	4370068
P665plus	positive	4372013	4372088
P666plus	positive	4373839	4373914
P667plus	positive	4378854	4378929
P668plus	positive	4386554	4386629
P669plus	positive	4387720	4387795
P670plus	positive	4387796	4387871
P671plus	positive	4393915	4393990
P672plus	positive	4394013	4394088
P673plus	positive	4397701	4397776
P674plus	positive	4407391	4407466
P675plus	positive	4407401	4407476
P676plus	positive	4408959	4409034
P677plus	positive	4410858	4410933
P678plus	positive	4411942	4412017
P679plus	positive	4415085	4415160
P680plus	positive	4421041	4421116
P681plus	positive	4424498	4424573
P682plus	positive	4428580	4428655
P683plus	positive	4430214	4430289
P684plus	positive	4435413	4435488
P685plus	positive	4444903	4444978
P686plus	positive	4447057	4447132
P687plus	positive	4456984	4457059
P688plus	positive	4457101	4457176
P689plus	positive	4459583	4459658
P690plus	positive	4461017	4461092
P691plus	positive	4463166	4463241
P692plus	positive	4464908	4464983
P693plus	positive	4470805	4470880
P694plus	positive	4479216	4479291
P695plus	positive	4484935	4485010
P696plus	positive	4485161	4485236
P697plus	positive	4491790	4491865
P698plus	positive	4496391	4496466
P699plus	positive	4498048	4498123
P700plus	positive	4498887	4498962
P701plus	positive	4505381	4505456
P702plus	positive	4507010	4507085
P703plus	positive	4529292	4529367
P704plus	positive	4529439	4529514
P705plus	positive	4529961	4530036
P706plus	positive	4530328	4530403
P707plus	positive	4537864	4537939
P708plus	positive	4545787	4545862
P709plus	positive	4550879	4550954
P710plus	positive	4550993	4551068
P711plus	positive	4578016	4578091
P712plus	positive	4579652	4579727
P713plus	positive	4582191	4582266
P714plus	positive	4588472	4588547
P715plus	positive	4589747	4589822
P716plus	positive	4590477	4590552
P717plus	positive	4593497	4593572
P718plus	positive	4593621	4593696
P719plus	positive	4595533	4595608
P720plus	positive	4597314	4597389
P721plus	positive	4598449	4598524
P722plus	positive	4601359	4601434
P723plus	positive	4602477	4602552
P724plus	positive	4607259	4607334
P725plus	positive	4608476	4608551
P726plus	positive	4608476	4608551
P727plus	positive	4614520	4614595
P728plus	positive	4615911	4615986
P729plus	positive	4617844	4617919
P730plus	positive	4617941	4618016
P731plus	positive	4620254	4620329
P732plus	positive	4621007	4621082
P733plus	positive	4623552	4623627
P734plus	positive	4625864	4625939
P735plus	positive	4626145	4626220
P736plus	positive	4628196	4628271
P737plus	positive	4628276	4628351
P738plus	positive	4633134	4633209
P739plus	positive	4636683	4636758
P740plus	positive	4639254	4639329
P741plus	positive	4640609	4640684
P742plus	positive	4641843	4641918
P743plus	positive	4663062	4663137
P744plus	positive	4663062	4663137
P745plus	positive	4668528	4668603
P746plus	positive	4674496	4674571
P747plus	positive	4693569	4693644
P748plus	positive	4695138	4695213
P749plus	positive	4704482	4704557
P750plus	positive	4710371	4710446
P751plus	positive	4710882	4710957
P752plus	positive	4714091	4714166
P753plus	positive	4716620	4716695
P754plus	positive	4724818	4724893
P755plus	positive	4734695	4734770
P756plus	positive	4737189	4737264
P757plus	positive	4741340	4741415
P758plus	positive	4741510	4741585
P759plus	positive	4742693	4742768
P760plus	positive	4742711	4742786
P761plus	positive	4750761	4750836
P762plus	positive	4754238	4754313
P763plus	positive	4755117	4755192
P764plus	positive	4756754	4756829
P765plus	positive	4756985	4757060
P766plus	positive	4758389	4758464
P767plus	positive	4758919	4758994
P768plus	positive	4764271	4764346
P769plus	positive	4766890	4766965
P770plus	positive	4767581	4767656
P771plus	positive	4771879	4771954
P772plus	positive	4772974	4773049
P773plus	positive	4777477	4777552
P774plus	positive	4777962	4778037
P775plus	positive	4786309	4786384
P776plus	positive	4810696	4810771
P777plus	positive	4816281	4816356
P778plus	positive	4817744	4817819
P779plus	positive	4817887	4817962
P780plus	positive	4821128	4821203
P781plus	positive	4825097	4825172
P782plus	positive	4825172	4825247
P783plus	positive	4828025	4828100
P784plus	positive	4833033	4833108
P785plus	positive	4838262	4838337
P786plus	positive	4839093	4839168
P787plus	positive	4847875	4847950
P788plus	positive	4850652	4850727
P789plus	positive	4852984	4853059
P790plus	positive	4855144	4855219
P791plus	positive	4862335	4862410
P792plus	positive	4862587	4862662
P793plus	positive	4868962	4869037
P794plus	positive	4869037	4869112
P795plus	positive	4881522	4881597
P796plus	positive	4882573	4882648
P797plus	positive	4886841	4886916
P798plus	positive	4889017	4889092
P799plus	positive	4889095	4889170
P800plus	positive	4891801	4891876
P801plus	positive	4891801	4891876
P802plus	positive	4893616	4893691
P803plus	positive	4899864	4899939
P804plus	positive	4907174	4907249
P805plus	positive	4909549	4909624
P806plus	positive	4913101	4913176
P807plus	positive	4913176	4913251
P808plus	positive	4915209	4915284
P809plus	positive	4915834	4915909
P810plus	positive	4916256	4916331
P811plus	positive	4917874	4917949
P812plus	positive	4922552	4922627
P813plus	positive	4922800	4922875
P814plus	positive	4926220	4926295
P815plus	positive	4927075	4927150
P816plus	positive	4933691	4933766
P817plus	positive	4940907	4940982
P818plus	positive	4942994	4943069
P819plus	positive	4944848	4944923
P820plus	positive	4949035	4949110
P821plus	positive	4952018	4952093
P822plus	positive	4960989	4961064
P823plus	positive	4961575	4961650
P824plus	positive	4963924	4963999
P825plus	positive	4967839	4967914
P826plus	positive	4974727	4974802
P827plus	positive	4976345	4976420
P828plus	positive	4980104	4980179
P829plus	positive	4989280	4989355
P830plus	positive	5004549	5004624
P831plus	positive	5004767	5004842
P832plus	positive	5006032	5006107
P833plus	positive	5007274	5007349
P834plus	positive	5010114	5010189
P835plus	positive	5013306	5013381
P836plus	positive	5037361	5037436
P837plus	positive	5037900	5037975
P838plus	positive	5038391	5038466
P839plus	positive	5043071	5043146
P840plus	positive	5047043	5047118
P841plus	positive	5049761	5049836
P842plus	positive	5054743	5054818
P843plus	positive	5055783	5055858
P844plus	positive	5057731	5057806
P845plus	positive	5061248	5061323
P846plus	positive	5061328	5061403
P847plus	positive	5071021	5071096
P848plus	positive	5076111	5076186
P849plus	positive	5077542	5077617
P850plus	positive	5087527	5087602
P851plus	positive	5088663	5088738
P852plus	positive	5103423	5103498
P853plus	positive	5106662	5106737
P854plus	positive	5108083	5108158
P855plus	positive	5108733	5108808
P856plus	positive	5109369	5109444
P857plus	positive	5109447	5109522
P858plus	positive	5109679	5109754
P859plus	positive	5113558	5113633
P860plus	positive	5120997	5121072
P861plus	positive	5123850	5123925
P862plus	positive	5134585	5134660
P863plus	positive	5137465	5137540
P864plus	positive	5137465	5137540
P865plus	positive	5137484	5137559
P866plus	positive	5138689	5138764
P867plus	positive	5142221	5142296
P868plus	positive	5144078	5144153
P869plus	positive	5147213	5147288
P870plus	positive	5147662	5147737
P871plus	positive	5153208	5153283
P872plus	positive	5153283	5153358
P873plus	positive	5158434	5158509
P874plus	positive	5161015	5161090
P875plus	positive	5162719	5162794
P876plus	positive	5168189	5168264
P877plus	positive	5172543	5172618
P878plus	positive	5173016	5173091
P879plus	positive	5179282	5179357
P880plus	positive	5179553	5179628
P881plus	positive	5180410	5180485
P882plus	positive	5180552	5180627
P883plus	positive	5182677	5182752
P884plus	positive	5182928	5183003
P885plus	positive	5184330	5184405
P886plus	positive	5189001	5189076
P887plus	positive	5191246	5191321
P888plus	positive	5205105	5205180
P889plus	positive	5209656	5209731
P890plus	positive	5212046	5212121
P891plus	positive	5215558	5215633
P892plus	positive	5218573	5218648
P893plus	positive	5224268	5224343
P894plus	positive	5224268	5224343
P895plus	positive	5236168	5236243
P896plus	positive	5236624	5236699
P897plus	positive	5241161	5241236
P898plus	positive	5252897	5252972
P899plus	positive	5253102	5253177
P900plus	positive	5253874	5253949
P901plus	positive	5257385	5257460
P902plus	positive	5269132	5269207
P903plus	positive	5271410	5271485
P904plus	positive	5272558	5272633
P905plus	positive	5272638	5272713
P906plus	positive	5277467	5277542
P907plus	positive	5279797	5279872
P908plus	positive	5292331	5292406
P909plus	positive	5297474	5297549
P910plus	positive	5303460	5303535
P911plus	positive	5310472	5310547
P912plus	positive	5315379	5315454
P913plus	positive	5318258	5318333
P914plus	positive	5330811	5330886
P915plus	positive	5332610	5332685
P916plus	positive	5334480	5334555
P917plus	positive	5340258	5340333
P918plus	positive	5342641	5342716
P919plus	positive	5352520	5352595
P920plus	positive	5354049	5354124
P921plus	positive	5361593	5361668
P922plus	positive	5368045	5368120
P923plus	positive	5368356	5368431
P924plus	positive	5368441	5368516
P925plus	positive	5370099	5370174
P926plus	positive	5378825	5378900
P927plus	positive	5388923	5388998
P928plus	positive	5391812	5391887
P929plus	positive	5391923	5391998
P930plus	positive	5396602	5396677
P931plus	positive	5397683	5397758
P932plus	positive	5401113	5401188
P933plus	positive	5405765	5405840
P934plus	positive	5411652	5411727
P935plus	positive	5416067	5416142
P936plus	positive	5430910	5430985
P937plus	positive	5430910	5430985
P938plus	positive	5438138	5438213
P939plus	positive	5438247	5438322
P940plus	positive	5450038	5450113
P941plus	positive	5450115	5450190
P942plus	positive	5456060	5456135
P943plus	positive	5456151	5456226
P944plus	positive	5457966	5458041
P945plus	positive	5464439	5464514
P946plus	positive	5468383	5468458
P947plus	positive	5474577	5474652
P948plus	positive	5474652	5474727
P949plus	positive	5474652	5474727
P950plus	positive	5486336	5486411
P951plus	positive	5488128	5488203
P952plus	positive	5488206	5488281
P953plus	positive	5497928	5498003
P954plus	positive	5498989	5499064
P955plus	positive	5502454	5502529
P956plus	positive	5514225	5514300
P957plus	positive	5516776	5516851
P958plus	positive	5519015	5519090
P959plus	positive	5519928	5520003
P960plus	positive	5529859	5529934
P961plus	positive	5540940	5541015
P962plus	positive	5542007	5542082
P963plus	positive	5543466	5543541
P964plus	positive	5543541	5543616
P965plus	positive	5551031	5551106
P966plus	positive	5554391	5554466
P967plus	positive	5556838	5556913
P968plus	positive	5571701	5571776
P969plus	positive	5574593	5574668
P970plus	positive	5582736	5582811
P971plus	positive	5586425	5586500
P972plus	positive	5587545	5587620
P973plus	positive	5587545	5587620
P974plus	positive	5589575	5589650
P975plus	positive	5592299	5592374
P976plus	positive	5593404	5593479
P977plus	positive	5593479	5593554
P978plus	positive	5595308	5595383
P979plus	positive	5595385	5595460
P980plus	positive	5597550	5597625
P981plus	positive	5598181	5598256
P982plus	positive	5608244	5608319
P983plus	positive	5609193	5609268
P984plus	positive	5619196	5619271
P985plus	positive	5621328	5621403
P986plus	positive	5626294	5626369
P987plus	positive	5644803	5644878
P988plus	positive	5647022	5647097
P989plus	positive	5647505	5647580
P990plus	positive	5652036	5652111
P991plus	positive	5654386	5654461
P992plus	positive	5657519	5657594
P993plus	positive	5658771	5658846
P994plus	positive	5659304	5659379
P995plus	positive	5659620	5659695
P996plus	positive	5661302	5661377
P997plus	positive	5664454	5664529
P998plus	positive	5664816	5664891
P999plus	positive	5672565	5672640
P1000plus	positive	5673365	5673440
P1001plus	positive	5674949	5675024
P1002plus	positive	5675105	5675180
P1003plus	positive	5678803	5678878
P1004plus	positive	5699645	5699720
P1005plus	positive	5699737	5699812
P1006plus	positive	5702479	5702554
P1007plus	positive	5711048	5711123
P1008plus	positive	5712500	5712575
P1009plus	positive	5713868	5713943
P1010plus	positive	5715697	5715772
P1011plus	positive	5715772	5715847
P1012plus	positive	5717326	5717401
P1013plus	positive	5717507	5717582
P1014plus	positive	5719533	5719608
P1015plus	positive	5721624	5721699
P1016plus	positive	5722715	5722790
P1017plus	positive	5738295	5738370
P1018plus	positive	5753477	5753552
P1019plus	positive	5756658	5756733
P1020plus	positive	5765096	5765171
P1021plus	positive	5765807	5765882
P1022plus	positive	5766586	5766661
P1023plus	positive	5769858	5769933
P1024plus	positive	5796435	5796510
P1025plus	positive	5798708	5798783
P1026plus	positive	5800785	5800860
P1027plus	positive	5800785	5800860
P1028plus	positive	5808087	5808162
P1029plus	positive	5808165	5808240
P1030plus	positive	5808810	5808885
P1031plus	positive	5818943	5819018
P1032plus	positive	5822141	5822216
P1033plus	positive	5824670	5824745
P1034plus	positive	5825764	5825839
P1035plus	positive	5825878	5825953
P1036plus	positive	5825878	5825953
P1037plus	positive	5828586	5828661
P1038plus	positive	5829840	5829915
P1039plus	positive	5830285	5830360
P1040plus	positive	5831080	5831155
P1041plus	positive	5835054	5835129
P1042plus	positive	5835149	5835224
P1043plus	positive	5836617	5836692
P1044plus	positive	5837171	5837246
P1045plus	positive	5840023	5840098
P1046plus	positive	5852319	5852394
P1047plus	positive	5853907	5853982
P1048plus	positive	5854509	5854584
P1049plus	positive	5858221	5858296
P1050plus	positive	5860072	5860147
P1051plus	positive	5870257	5870332
P1052plus	positive	5871773	5871848
P1053plus	positive	5875198	5875273
P1054plus	positive	5880059	5880134
P1055plus	positive	5883251	5883326
P1056plus	positive	5883673	5883748
P1057plus	positive	5892656	5892731
P1058plus	positive	5897842	5897917
P1059plus	positive	5909662	5909737
P1060plus	positive	5922384	5922459
P1061plus	positive	5946335	5946410
P1062plus	positive	5947207	5947282
P1063plus	positive	5950257	5950332
P1064plus	positive	5950580	5950655
P1065plus	positive	5971173	5971248
P1066plus	positive	5971252	5971327
P1067plus	positive	5976295	5976370
P1068plus	positive	5978512	5978587
P1069plus	positive	5980956	5981031
P1070plus	positive	5981027	5981102
P1071plus	positive	5984046	5984121
P1072plus	positive	5984664	5984739
P1073plus	positive	5986458	5986533
P1074plus	positive	5998300	5998375
P1075plus	positive	6002787	6002862
P1076plus	positive	6005563	6005638
P1077plus	positive	6005854	6005929
P1078plus	positive	6016300	6016375
P1079plus	positive	6022642	6022717
P1080plus	positive	6023378	6023453
P1081plus	positive	6031600	6031675
P1082plus	positive	6040102	6040177
P1083plus	positive	6045013	6045088
P1084plus	positive	6045394	6045469
P1085plus	positive	6046029	6046104
P1086plus	positive	6048295	6048370
P1087plus	positive	6048990	6049065
P1088plus	positive	6049433	6049508
P1089plus	positive	6049433	6049508
P1090plus	positive	6050355	6050430
P1091plus	positive	6051836	6051911
P1092plus	positive	6054127	6054202
P1093plus	positive	6054257	6054332
P1094plus	positive	6056351	6056426
P1095plus	positive	6058316	6058391
P1096plus	positive	6059505	6059580
P1097plus	positive	6064269	6064344
P1098plus	positive	6066366	6066441
P1099plus	positive	6067139	6067214
P1100plus	positive	6067764	6067839
P1101plus	positive	6068980	6069055
P1102plus	positive	6069361	6069436
P1103plus	positive	6069445	6069520
P1104plus	positive	6073579	6073654
P1105plus	positive	6073942	6074017
P1106plus	positive	6074094	6074169
P1107plus	positive	6074799	6074874
P1108plus	positive	6081715	6081790
P1109plus	positive	6083981	6084056
P1110plus	positive	6090242	6090317
P1111plus	positive	6090317	6090392
P1112plus	positive	6096275	6096350
P1113plus	positive	6097000	6097075
P1114plus	positive	6099299	6099374
P1115plus	positive	6101474	6101549
P1116plus	positive	6103899	6103974
P1117plus	positive	6103976	6104051
P1118plus	positive	6104058	6104133
P1119plus	positive	6107752	6107827
P1120plus	positive	6108302	6108377
P1121plus	positive	6108632	6108707
P1122plus	positive	6113822	6113897
P1123plus	positive	6113906	6113981
P1124plus	positive	6113932	6114007
P1125plus	positive	6113932	6114007
P1126plus	positive	6121926	6122001
P1127plus	positive	6123263	6123338
P1128plus	positive	6124436	6124511
P1129plus	positive	6124436	6124511
P1130plus	positive	6126367	6126442
P1131plus	positive	6131127	6131202
P1132plus	positive	6137032	6137107
P1133plus	positive	6138896	6138971
P1134plus	positive	6142940	6143015
P1135plus	positive	6148107	6148182
P1136plus	positive	6162627	6162702
P1137plus	positive	6162711	6162786
P1138plus	positive	6180276	6180351
P1139plus	positive	6182084	6182159
P1140plus	positive	6203858	6203933
P1141plus	positive	6204912	6204987
P1142plus	positive	6206491	6206566
P1143plus	positive	6208907	6208982
P1144plus	positive	6214217	6214292
P1145plus	positive	6215927	6216002
P1146plus	positive	6216398	6216473
P1147plus	positive	6219586	6219661
P1148plus	positive	6225855	6225930
P1149plus	positive	6237073	6237148
P1150plus	positive	6240825	6240900
P1151plus	positive	6240942	6241017
P1152plus	positive	6244331	6244406
P1153plus	positive	6244632	6244707
P1154plus	positive	6257459	6257534
P1155plus	positive	6258999	6259074
P1156plus	positive	6259601	6259676
P1157plus	positive	6265715	6265790
P1158plus	positive	6266678	6266753
P1159plus	positive	6269501	6269576
P1160plus	positive	6275878	6275953
P1161plus	positive	6278999	6279074
P1162plus	positive	6285938	6286013
P1163plus	positive	6288842	6288917
P1164plus	positive	6288945	6289020
P1165plus	positive	6290078	6290153
P1166plus	positive	6292976	6293051
P1167plus	positive	6294370	6294445
P1168plus	positive	6304409	6304484
P1169plus	positive	6306416	6306491
P1170plus	positive	6306552	6306627
P1171plus	positive	6315266	6315341
P1172plus	positive	6321236	6321311
P1173plus	positive	6324332	6324407
P1174plus	positive	6328425	6328500
P1175plus	positive	6328504	6328579
P1176plus	positive	6329203	6329278
P1177plus	positive	6338570	6338645
P1178plus	positive	6346804	6346879
P1179plus	positive	6346804	6346879
P1180plus	positive	6347567	6347642
P1181plus	positive	6351368	6351443
P1182plus	positive	6352100	6352175
P1183plus	positive	6356879	6356954
P1184plus	positive	6359015	6359090
P1185plus	positive	6367433	6367508
P1186plus	positive	6370848	6370923
P1187plus	positive	6385193	6385268
P1188plus	positive	6385268	6385343
P1189plus	positive	6389084	6389159
P1190plus	positive	6392000	6392075
P1191plus	positive	6393113	6393188
P1192plus	positive	6397694	6397769
P1193plus	positive	6406064	6406139
P1194plus	positive	6412573	6412648
P1195plus	positive	6412652	6412727
P1196plus	positive	6419143	6419218
P1197plus	positive	6421432	6421507
P1198plus	positive	6421444	6421519
P1199plus	positive	6424221	6424296
P1200plus	positive	6424453	6424528
P1201plus	positive	6426200	6426275
P1202plus	positive	6429544	6429619
P1203plus	positive	6432485	6432560
P1204plus	positive	6467628	6467703
P1205plus	positive	6473542	6473617
P1206plus	positive	6474533	6474608
P1207plus	positive	6484273	6484348
P1208plus	positive	6486179	6486254
P1209plus	positive	6487028	6487103
P1210plus	positive	6502754	6502829
P1211plus	positive	6504038	6504113
P1212plus	positive	6520394	6520469
P1213plus	positive	6527727	6527802
P1214plus	positive	6542246	6542321
P1215plus	positive	6543200	6543275
P1216plus	positive	6549017	6549092
P1217plus	positive	6550295	6550370
P1218plus	positive	6561915	6561990
P1219plus	positive	6561996	6562071
P1220plus	positive	6567911	6567986
P1221plus	positive	6575089	6575164
P1222plus	positive	6575233	6575308
P1223plus	positive	6578165	6578240
P1224plus	positive	6579032	6579107
P1225plus	positive	6584285	6584360
P1226plus	positive	6588069	6588144
P1227plus	positive	6589419	6589494
P1228plus	positive	6589504	6589579
P1229plus	positive	6594806	6594881
P1230plus	positive	6594811	6594886
P1231plus	positive	6601057	6601132
P1232plus	positive	6603681	6603756
P1233plus	positive	6629306	6629381
P1234plus	positive	6633915	6633990
P1235plus	positive	6651992	6652067
P1236plus	positive	6653482	6653557
P1237plus	positive	6653562	6653637
P1238plus	positive	6663260	6663335
P1239plus	positive	6674704	6674779
P1240plus	positive	6681254	6681329
P1241plus	positive	6682605	6682680
P1242plus	positive	6688646	6688721
P1243plus	positive	6706509	6706584
P1244plus	positive	6708390	6708465
P1245plus	positive	6725054	6725129
P1246plus	positive	6727596	6727671
P1247plus	positive	6729133	6729208
P1248plus	positive	6740402	6740477
P1249plus	positive	6741322	6741397
P1250plus	positive	6744808	6744883
P1251plus	positive	6748461	6748536
P1252plus	positive	6755002	6755077
P1253plus	positive	6756853	6756928
P1254plus	positive	6758474	6758549
P1255plus	positive	6761397	6761472
P1256plus	positive	6773552	6773627
P1257plus	positive	6783772	6783847
P1258plus	positive	6804071	6804146
P1259plus	positive	6812210	6812285
P1260plus	positive	6822387	6822462
P1261plus	positive	6848802	6848877
P1262plus	positive	6868168	6868243
P1263plus	positive	6869471	6869546
P1264plus	positive	6876316	6876391
P1265plus	positive	6878232	6878307
P1266plus	positive	6884037	6884112
P1267plus	positive	6889497	6889572
P1268plus	positive	6891155	6891230
P1269plus	positive	6899022	6899097
P1270plus	positive	6931998	6932073
P1271plus	positive	6939652	6939727
P1272plus	positive	6943565	6943640
P1273plus	positive	6948474	6948549
P1274plus	positive	6968409	6968484
P1275plus	positive	6983484	6983559
P1276plus	positive	6994624	6994699
P1277plus	positive	6997924	6997999
P1278plus	positive	7000014	7000089
P1279plus	positive	7000708	7000783
P1280plus	positive	7004739	7004814
P1281plus	positive	7019022	7019097
P1282plus	positive	7020862	7020937
P1283plus	positive	7034781	7034856
P1284plus	positive	7036278	7036353
P1285plus	positive	7038662	7038737
P1286plus	positive	7042742	7042817
P1287plus	positive	7051434	7051509
P1288plus	positive	7054724	7054799
P1289plus	positive	7069143	7069218
P1290plus	positive	7069377	7069452
P1291plus	positive	7077246	7077321
P1292plus	positive	7102248	7102323
P1293plus	positive	7104813	7104888
P1294plus	positive	7116029	7116104
P1295plus	positive	7122992	7123067
P1296plus	positive	7132085	7132160
P1297plus	positive	7135170	7135245
P1298plus	positive	7170001	7170076
P1299plus	positive	7174820	7174895
P1300plus	positive	7177547	7177622
P1301plus	positive	7187247	7187322
P1302plus	positive	7193771	7193846
P1303plus	positive	7202024	7202099
P1304plus	positive	7206270	7206345
P1305plus	positive	7209265	7209340
P1306plus	positive	7209341	7209416
P1307plus	positive	7223141	7223216
P1308plus	positive	7237156	7237231
P1309plus	positive	7266065	7266140
P1310plus	positive	7267142	7267217
P1311plus	positive	7328286	7328361
P1312plus	positive	7340835	7340910
P1313plus	positive	7342973	7343048
P1314plus	positive	7344992	7345067
P1315plus	positive	7348363	7348438
P1316plus	positive	7354112	7354187
P1317plus	positive	7357369	7357444
P1318plus	positive	7358191	7358266
P1319plus	positive	7359943	7360018
P1320plus	positive	7413316	7413391
P1321plus	positive	7418471	7418546
P1322plus	positive	7446459	7446534
P1323plus	positive	7469774	7469849
P1324plus	positive	7476596	7476671
P1325plus	positive	7479463	7479538
P1326plus	positive	7481245	7481320
P1327plus	positive	7485183	7485258
P1328plus	positive	7490003	7490078
P1329plus	positive	7493764	7493839
P1330plus	positive	7505696	7505771
P1331plus	positive	7508363	7508438
P1332plus	positive	7520440	7520515
P1333plus	positive	7523247	7523322
P1334plus	positive	7530894	7530969
P1335plus	positive	7532252	7532327
P1336plus	positive	7533808	7533883
P1337plus	positive	7533918	7533993
P1338plus	positive	7550829	7550904
P1339plus	positive	7565849	7565924
P1340plus	positive	7567584	7567659
P1341plus	positive	7568057	7568132
P1342plus	positive	7587938	7588013
P1343plus	positive	7604497	7604572
P1344plus	positive	7606632	7606707
P1345plus	positive	7613017	7613092
P1346plus	positive	7619085	7619160
P1347plus	positive	7619177	7619252
P1348plus	positive	7630936	7631011
P1349plus	positive	7631928	7632003
P1350plus	positive	7632215	7632290
P1351plus	positive	7653443	7653518
P1352plus	positive	7672395	7672470
P1353plus	positive	7674680	7674755
P1354plus	positive	7683049	7683124
P1355plus	positive	7688268	7688343
P1356plus	positive	7689428	7689503
P1357plus	positive	7690934	7691009
P1358plus	positive	7705122	7705197
P1359plus	positive	7711892	7711967
P1360plus	positive	7713304	7713379
P1361plus	positive	7714680	7714755
P1362plus	positive	7716948	7717023
P1363plus	positive	7740335	7740410
P1364plus	positive	7746537	7746612
P1365plus	positive	7746688	7746763
P1366plus	positive	7751016	7751091
P1367plus	positive	7760835	7760910
P1368plus	positive	7767675	7767750
P1369plus	positive	7799938	7800013
P1370plus	positive	7810443	7810518
P1371plus	positive	7812067	7812142
P1372plus	positive	7813871	7813946
P1373plus	positive	7835267	7835342
P1374plus	positive	7850272	7850347
P1375plus	positive	7857149	7857224
P1376plus	positive	7869558	7869633
P1377plus	positive	7888340	7888415
P1378plus	positive	7936020	7936095
P1379plus	positive	7940984	7941059
P1380plus	positive	7969015	7969090
P1381plus	positive	7969525	7969600
P1382plus	positive	7977284	7977359
P1383plus	positive	7984866	7984941
P1384plus	positive	7993285	7993360
P1385plus	positive	7995496	7995571
P1386plus	positive	7996360	7996435
P1387plus	positive	8006116	8006191
P1388plus	positive	8006540	8006615
P1389plus	positive	8007238	8007313
P1390plus	positive	8010800	8010875
P1391plus	positive	8016564	8016639
P1392plus	positive	8019897	8019972
P1393plus	positive	8026442	8026517
P1394plus	positive	8028480	8028555
P1395plus	positive	8041715	8041790
P1396plus	positive	8047286	8047361
P1397plus	positive	8053430	8053505
P1398plus	positive	8062045	8062120
P1399plus	positive	8065019	8065094
P1400plus	positive	8073900	8073975
P1401plus	positive	8084764	8084839
P1402plus	positive	8084852	8084927
P1403plus	positive	8091955	8092030
P1404plus	positive	8160908	8160983
P1405plus	positive	8161047	8161122
P1406plus	positive	8161156	8161231
P1407plus	positive	8178650	8178725
P1408plus	positive	8197263	8197338
P1409plus	positive	8216176	8216251
P1410plus	positive	8225356	8225431
P1411plus	positive	8241744	8241819
P1412plus	positive	8260510	8260585
P1413plus	positive	8270423	8270498
P1414plus	positive	8272081	8272156
P1415plus	positive	8276653	8276728
P1416plus	positive	8284195	8284270
P1417plus	positive	8329858	8329933
P1418plus	positive	8365522	8365597
P1419plus	positive	8433306	8433381
P1420plus	positive	8435808	8435883
P1421plus	positive	8446097	8446172
P1422plus	positive	8446097	8446172
P1423plus	positive	8446172	8446247
P1424plus	positive	8457110	8457185
P1425plus	positive	8459847	8459922
P1426plus	positive	8459847	8459922
P1427plus	positive	8473934	8474009
P1428plus	positive	8479458	8479533
P1429plus	positive	8480989	8481064
P1430plus	positive	8483666	8483741
P1431plus	positive	8530912	8530987
P1432plus	positive	8539260	8539335
P1433plus	positive	8545339	8545414
P1434plus	positive	8550350	8550425
P1435plus	positive	8563105	8563180
P1436plus	positive	8563530	8563605
P1437plus	positive	8565418	8565493
P1438plus	positive	8566627	8566702
P1439plus	positive	8581298	8581373
P1440plus	positive	8584422	8584497
P1441plus	positive	8586952	8587027
P1442plus	positive	8594781	8594856
P1443plus	positive	8594856	8594931
P1444plus	positive	8594856	8594931
P1445plus	positive	8594951	8595026
P1446plus	positive	8604220	8604295
P1447plus	positive	8605690	8605765
P1448plus	positive	8607342	8607417
P1449plus	positive	8610692	8610767
P1450plus	positive	8618202	8618277
P1451plus	positive	8621450	8621525
P1452plus	positive	8621918	8621993
P1453plus	positive	8634728	8634803
P1454plus	positive	8644618	8644693
P1minus	negative	30421	30496
P2minus	negative	31283	31358
P3minus	negative	32218	32293
P4minus	negative	41059	41134
P5minus	negative	43730	43805
P6minus	negative	49114	49189
P7minus	negative	61599	61674
P8minus	negative	64154	64229
P9minus	negative	70908	70983
P10minus	negative	76266	76341
P11minus	negative	81270	81345
P12minus	negative	81270	81345
P13minus	negative	84203	84278
P14minus	negative	85545	85620
P15minus	negative	94918	94993
P16minus	negative	100360	100435
P17minus	negative	131061	131136
P18minus	negative	136097	136172
P19minus	negative	161080	161155
P20minus	negative	164940	165015
P21minus	negative	168603	168678
P22minus	negative	187454	187529
P23minus	negative	189329	189404
P24minus	negative	189410	189485
P25minus	negative	191639	191714
P26minus	negative	195489	195564
P27minus	negative	202980	203055
P28minus	negative	204187	204262
P29minus	negative	216842	216917
P30minus	negative	218033	218108
P31minus	negative	221393	221468
P32minus	negative	222594	222669
P33minus	negative	228172	228247
P34minus	negative	229886	229961
P35minus	negative	229980	230055
P36minus	negative	236520	236595
P37minus	negative	252928	253003
P38minus	negative	284068	284143
P39minus	negative	285367	285442
P40minus	negative	291731	291806
P41minus	negative	293517	293592
P42minus	negative	296356	296431
P43minus	negative	296447	296522
P44minus	negative	307454	307529
P45minus	negative	340718	340793
P46minus	negative	391688	391763
P47minus	negative	424553	424628
P48minus	negative	426817	426892
P49minus	negative	433672	433747
P50minus	negative	438273	438348
P51minus	negative	471268	471343
P52minus	negative	474897	474972
P53minus	negative	482319	482394
P54minus	negative	487512	487587
P55minus	negative	487587	487662
P56minus	negative	490443	490518
P57minus	negative	497370	497445
P58minus	negative	511069	511144
P59minus	negative	527908	527983
P60minus	negative	528771	528846
P61minus	negative	532350	532425
P62minus	negative	559163	559238
P63minus	negative	586886	586961
P64minus	negative	593003	593078
P65minus	negative	599957	600032
P66minus	negative	603879	603954
P67minus	negative	606597	606672
P68minus	negative	630993	631068
P69minus	negative	632113	632188
P70minus	negative	638329	638404
P71minus	negative	646292	646367
P72minus	negative	681944	682019
P73minus	negative	687456	687531
P74minus	negative	687531	687606
P75minus	negative	711623	711698
P76minus	negative	712734	712809
P77minus	negative	723151	723226
P78minus	negative	726884	726959
P79minus	negative	737782	737857
P80minus	negative	739780	739855
P81minus	negative	743481	743556
P82minus	negative	745756	745831
P83minus	negative	745833	745908
P84minus	negative	767281	767356
P85minus	negative	767361	767436
P86minus	negative	770576	770651
P87minus	negative	771514	771589
P88minus	negative	776351	776426
P89minus	negative	779875	779950
P90minus	negative	789879	789954
P91minus	negative	809988	810063
P92minus	negative	820101	820176
P93minus	negative	823321	823396
P94minus	negative	829908	829983
P95minus	negative	846825	846900
P96minus	negative	850029	850104
P97minus	negative	870332	870407
P98minus	negative	882997	883072
P99minus	negative	892430	892505
P100minus	negative	893001	893076
P101minus	negative	893328	893403
P102minus	negative	895805	895880
P103minus	negative	905364	905439
P104minus	negative	911001	911076
P105minus	negative	928468	928543
P106minus	negative	931180	931255
P107minus	negative	971333	971408
P108minus	negative	977323	977398
P109minus	negative	978533	978608
P110minus	negative	986215	986290
P111minus	negative	993250	993325
P112minus	negative	1004463	1004538
P113minus	negative	1004905	1004980
P114minus	negative	1008678	1008753
P115minus	negative	1022930	1023005
P116minus	negative	1023005	1023080
P117minus	negative	1039953	1040028
P118minus	negative	1043329	1043404
P119minus	negative	1055433	1055508
P120minus	negative	1057165	1057240
P121minus	negative	1057311	1057386
P122minus	negative	1061569	1061644
P123minus	negative	1069612	1069687
P124minus	negative	1073215	1073290
P125minus	negative	1074046	1074121
P126minus	negative	1076951	1077026
P127minus	negative	1077029	1077104
P128minus	negative	1084129	1084204
P129minus	negative	1087953	1088028
P130minus	negative	1100850	1100925
P131minus	negative	1104992	1105067
P132minus	negative	1115445	1115520
P133minus	negative	1119094	1119169
P134minus	negative	1136697	1136772
P135minus	negative	1138216	1138291
P136minus	negative	1141612	1141687
P137minus	negative	1142879	1142954
P138minus	negative	1143700	1143775
P139minus	negative	1146361	1146436
P140minus	negative	1147688	1147763
P141minus	negative	1149753	1149828
P142minus	negative	1153391	1153466
P143minus	negative	1154850	1154925
P144minus	negative	1168829	1168904
P145minus	negative	1177656	1177731
P146minus	negative	1180819	1180894
P147minus	negative	1196757	1196832
P148minus	negative	1204378	1204453
P149minus	negative	1224109	1224184
P150minus	negative	1224184	1224259
P151minus	negative	1231532	1231607
P152minus	negative	1235340	1235415
P153minus	negative	1238049	1238124
P154minus	negative	1242765	1242840
P155minus	negative	1264678	1264753
P156minus	negative	1292114	1292189
P157minus	negative	1295423	1295498
P158minus	negative	1305887	1305962
P159minus	negative	1310688	1310763
P160minus	negative	1313686	1313761
P161minus	negative	1316155	1316230
P162minus	negative	1333677	1333752
P163minus	negative	1339325	1339400
P164minus	negative	1363291	1363366
P165minus	negative	1373458	1373533
P166minus	negative	1385322	1385397
P167minus	negative	1392710	1392785
P168minus	negative	1393122	1393197
P169minus	negative	1396148	1396223
P170minus	negative	1411328	1411403
P171minus	negative	1415179	1415254
P172minus	negative	1419666	1419741
P173minus	negative	1425418	1425493
P174minus	negative	1436247	1436322
P175minus	negative	1439103	1439178
P176minus	negative	1442776	1442851
P177minus	negative	1443947	1444022
P178minus	negative	1451403	1451478
P179minus	negative	1451483	1451558
P180minus	negative	1460733	1460808
P181minus	negative	1461183	1461258
P182minus	negative	1463132	1463207
P183minus	negative	1463261	1463336
P184minus	negative	1463572	1463647
P185minus	negative	1464360	1464435
P186minus	negative	1467779	1467854
P187minus	negative	1467922	1467997
P188minus	negative	1477491	1477566
P189minus	negative	1482668	1482743
P190minus	negative	1486357	1486432
P191minus	negative	1486800	1486875
P192minus	negative	1486895	1486970
P193minus	negative	1490071	1490146
P194minus	negative	1490143	1490218
P195minus	negative	1497005	1497080
P196minus	negative	1505162	1505237
P197minus	negative	1509437	1509512
P198minus	negative	1518435	1518510
P199minus	negative	1519415	1519490
P200minus	negative	1522064	1522139
P201minus	negative	1527080	1527155
P202minus	negative	1534310	1534385
P203minus	negative	1536023	1536098
P204minus	negative	1539364	1539439
P205minus	negative	1539442	1539517
P206minus	negative	1544694	1544769
P207minus	negative	1556211	1556286
P208minus	negative	1561450	1561525
P209minus	negative	1562122	1562197
P210minus	negative	1573394	1573469
P211minus	negative	1577608	1577683
P212minus	negative	1580502	1580577
P213minus	negative	1580878	1580953
P214minus	negative	1581964	1582039
P215minus	negative	1592114	1592189
P216minus	negative	1594286	1594361
P217minus	negative	1602588	1602663
P218minus	negative	1605742	1605817
P219minus	negative	1605817	1605892
P220minus	negative	1609853	1609928
P221minus	negative	1611346	1611421
P222minus	negative	1614151	1614226
P223minus	negative	1623566	1623641
P224minus	negative	1626781	1626856
P225minus	negative	1628392	1628467
P226minus	negative	1636864	1636939
P227minus	negative	1636951	1637026
P228minus	negative	1640962	1641037
P229minus	negative	1642047	1642122
P230minus	negative	1642486	1642561
P231minus	negative	1652565	1652640
P232minus	negative	1657229	1657304
P233minus	negative	1657229	1657304
P234minus	negative	1658431	1658506
P235minus	negative	1658654	1658729
P236minus	negative	1668932	1669007
P237minus	negative	1672070	1672145
P238minus	negative	1674239	1674314
P239minus	negative	1676345	1676420
P240minus	negative	1676510	1676585
P241minus	negative	1676585	1676660
P242minus	negative	1681894	1681969
P243minus	negative	1692546	1692621
P244minus	negative	1708027	1708102
P245minus	negative	1708417	1708492
P246minus	negative	1712060	1712135
P247minus	negative	1713245	1713320
P248minus	negative	1713325	1713400
P249minus	negative	1729408	1729483
P250minus	negative	1731894	1731969
P251minus	negative	1731969	1732044
P252minus	negative	1736006	1736081
P253minus	negative	1741574	1741649
P254minus	negative	1742231	1742306
P255minus	negative	1747872	1747947
P256minus	negative	1749355	1749430
P257minus	negative	1749492	1749567
P258minus	negative	1751287	1751362
P259minus	negative	1752140	1752215
P260minus	negative	1755246	1755321
P261minus	negative	1759953	1760028
P262minus	negative	1760143	1760218
P263minus	negative	1760153	1760228
P264minus	negative	1760246	1760321
P265minus	negative	1760246	1760321
P266minus	negative	1763886	1763961
P267minus	negative	1763886	1763961
P268minus	negative	1763976	1764051
P269minus	negative	1765013	1765088
P270minus	negative	1766146	1766221
P271minus	negative	1771681	1771756
P272minus	negative	1784324	1784399
P273minus	negative	1794017	1794092
P274minus	negative	1797006	1797081
P275minus	negative	1805103	1805178
P276minus	negative	1805179	1805254
P277minus	negative	1811299	1811374
P278minus	negative	1818844	1818919
P279minus	negative	1820451	1820526
P280minus	negative	1820526	1820601
P281minus	negative	1821747	1821822
P282minus	negative	1830303	1830378
P283minus	negative	1830385	1830460
P284minus	negative	1835563	1835638
P285minus	negative	1848783	1848858
P286minus	negative	1851704	1851779
P287minus	negative	1880350	1880425
P288minus	negative	1881787	1881862
P289minus	negative	1883487	1883562
P290minus	negative	1888583	1888658
P291minus	negative	1892200	1892275
P292minus	negative	1893629	1893704
P293minus	negative	1898407	1898482
P294minus	negative	1906126	1906201
P295minus	negative	1907289	1907364
P296minus	negative	1922724	1922799
P297minus	negative	1926092	1926167
P298minus	negative	1926139	1926214
P299minus	negative	1926255	1926330
P300minus	negative	1926648	1926723
P301minus	negative	1927609	1927684
P302minus	negative	1928929	1929004
P303minus	negative	1933154	1933229
P304minus	negative	1936699	1936774
P305minus	negative	1941193	1941268
P306minus	negative	1941417	1941492
P307minus	negative	1945324	1945399
P308minus	negative	1952239	1952314
P309minus	negative	1964958	1965033
P310minus	negative	1965055	1965130
P311minus	negative	1967474	1967549
P312minus	negative	1971509	1971584
P313minus	negative	1995052	1995127
P314minus	negative	1996285	1996360
P315minus	negative	2002974	2003049
P316minus	negative	2004422	2004497
P317minus	negative	2006220	2006295
P318minus	negative	2011508	2011583
P319minus	negative	2025549	2025624
P320minus	negative	2030350	2030425
P321minus	negative	2032672	2032747
P322minus	negative	2040956	2041031
P323minus	negative	2044224	2044299
P324minus	negative	2046955	2047030
P325minus	negative	2048008	2048083
P326minus	negative	2051500	2051575
P327minus	negative	2052428	2052503
P328minus	negative	2053432	2053507
P329minus	negative	2054640	2054715
P330minus	negative	2058539	2058614
P331minus	negative	2059124	2059199
P332minus	negative	2061278	2061353
P333minus	negative	2066403	2066478
P334minus	negative	2066403	2066478
P335minus	negative	2075204	2075279
P336minus	negative	2077010	2077085
P337minus	negative	2077512	2077587
P338minus	negative	2079985	2080060
P339minus	negative	2081328	2081403
P340minus	negative	2084448	2084523
P341minus	negative	2085572	2085647
P342minus	negative	2086817	2086892
P343minus	negative	2087652	2087727
P344minus	negative	2089846	2089921
P345minus	negative	2097477	2097552
P346minus	negative	2099713	2099788
P347minus	negative	2102149	2102224
P348minus	negative	2104924	2104999
P349minus	negative	2105014	2105089
P350minus	negative	2108237	2108312
P351minus	negative	2110292	2110367
P352minus	negative	2113105	2113180
P353minus	negative	2115138	2115213
P354minus	negative	2117591	2117666
P355minus	negative	2120371	2120446
P356minus	negative	2120463	2120538
P357minus	negative	2120463	2120538
P358minus	negative	2127741	2127816
P359minus	negative	2128538	2128613
P360minus	negative	2131348	2131423
P361minus	negative	2131981	2132056
P362minus	negative	2134807	2134882
P363minus	negative	2134980	2135055
P364minus	negative	2144351	2144426
P365minus	negative	2155816	2155891
P366minus	negative	2165231	2165306
P367minus	negative	2176772	2176847
P368minus	negative	2177588	2177663
P369minus	negative	2186234	2186309
P370minus	negative	2191388	2191463
P371minus	negative	2193711	2193786
P372minus	negative	2211408	2211483
P373minus	negative	2221055	2221130
P374minus	negative	2225887	2225962
P375minus	negative	2226719	2226794
P376minus	negative	2231942	2232017
P377minus	negative	2232208	2232283
P378minus	negative	2232302	2232377
P379minus	negative	2232377	2232452
P380minus	negative	2232994	2233069
P381minus	negative	2233102	2233177
P382minus	negative	2235838	2235913
P383minus	negative	2235838	2235913
P384minus	negative	2237870	2237945
P385minus	negative	2238149	2238224
P386minus	negative	2240806	2240881
P387minus	negative	2248865	2248940
P388minus	negative	2255473	2255548
P389minus	negative	2258260	2258335
P390minus	negative	2261903	2261978
P391minus	negative	2263214	2263289
P392minus	negative	2270911	2270986
P393minus	negative	2271909	2271984
P394minus	negative	2273428	2273503
P395minus	negative	2280647	2280722
P396minus	negative	2282920	2282995
P397minus	negative	2283478	2283553
P398minus	negative	2285841	2285916
P399minus	negative	2286970	2287045
P400minus	negative	2292473	2292548
P401minus	negative	2293693	2293768
P402minus	negative	2296355	2296430
P403minus	negative	2298822	2298897
P404minus	negative	2308819	2308894
P405minus	negative	2309904	2309979
P406minus	negative	2314234	2314309
P407minus	negative	2315023	2315098
P408minus	negative	2316191	2316266
P409minus	negative	2319533	2319608
P410minus	negative	2324818	2324893
P411minus	negative	2329580	2329655
P412minus	negative	2332876	2332951
P413minus	negative	2333053	2333128
P414minus	negative	2357681	2357756
P415minus	negative	2360844	2360919
P416minus	negative	2364655	2364730
P417minus	negative	2371371	2371446
P418minus	negative	2373592	2373667
P419minus	negative	2405810	2405885
P420minus	negative	2408754	2408829
P421minus	negative	2410170	2410245
P422minus	negative	2416614	2416689
P423minus	negative	2419946	2420021
P424minus	negative	2420118	2420193
P425minus	negative	2420193	2420268
P426minus	negative	2420527	2420602
P427minus	negative	2431425	2431500
P428minus	negative	2435897	2435972
P429minus	negative	2449598	2449673
P430minus	negative	2458798	2458873
P431minus	negative	2471184	2471259
P432minus	negative	2473985	2474060
P433minus	negative	2506736	2506811
P434minus	negative	2510026	2510101
P435minus	negative	2511851	2511926
P436minus	negative	2514589	2514664
P437minus	negative	2517630	2517705
P438minus	negative	2518611	2518686
P439minus	negative	2532240	2532315
P440minus	negative	2533348	2533423
P441minus	negative	2533494	2533569
P442minus	negative	2533497	2533572
P443minus	negative	2536603	2536678
P444minus	negative	2537961	2538036
P445minus	negative	2537961	2538036
P446minus	negative	2538269	2538344
P447minus	negative	2538595	2538670
P448minus	negative	2544582	2544657
P449minus	negative	2557973	2558048
P450minus	negative	2568244	2568319
P451minus	negative	2572221	2572296
P452minus	negative	2572527	2572602
P453minus	negative	2598662	2598737
P454minus	negative	2618735	2618810
P455minus	negative	2619466	2619541
P456minus	negative	2644915	2644990
P457minus	negative	2645437	2645512
P458minus	negative	2646613	2646688
P459minus	negative	2646983	2647058
P460minus	negative	2647259	2647334
P461minus	negative	2647340	2647415
P462minus	negative	2658097	2658172
P463minus	negative	2659419	2659494
P464minus	negative	2661694	2661769
P465minus	negative	2672036	2672111
P466minus	negative	2684762	2684837
P467minus	negative	2699621	2699696
P468minus	negative	2699696	2699771
P469minus	negative	2703881	2703956
P470minus	negative	2716876	2716951
P471minus	negative	2723791	2723866
P472minus	negative	2723928	2724003
P473minus	negative	2725363	2725438
P474minus	negative	2727428	2727503
P475minus	negative	2745998	2746073
P476minus	negative	2747325	2747400
P477minus	negative	2755155	2755230
P478minus	negative	2758464	2758539
P479minus	negative	2764395	2764470
P480minus	negative	2764473	2764548
P481minus	negative	2768244	2768319
P482minus	negative	2768542	2768617
P483minus	negative	2769537	2769612
P484minus	negative	2769537	2769612
P485minus	negative	2774464	2774539
P486minus	negative	2778599	2778674
P487minus	negative	2782061	2782136
P488minus	negative	2782585	2782660
P489minus	negative	2782926	2783001
P490minus	negative	2784080	2784155
P491minus	negative	2786423	2786498
P492minus	negative	2786880	2786955
P493minus	negative	2787137	2787212
P494minus	negative	2790280	2790355
P495minus	negative	2793561	2793636
P496minus	negative	2813046	2813121
P497minus	negative	2819496	2819571
P498minus	negative	2826246	2826321
P499minus	negative	2834889	2834964
P500minus	negative	2836051	2836126
P501minus	negative	2836051	2836126
P502minus	negative	2836139	2836214
P503minus	negative	2836702	2836777
P504minus	negative	2838659	2838734
P505minus	negative	2841568	2841643
P506minus	negative	2847516	2847591
P507minus	negative	2847651	2847726
P508minus	negative	2847828	2847903
P509minus	negative	2848686	2848761
P510minus	negative	2854583	2854658
P511minus	negative	2861583	2861658
P512minus	negative	2877306	2877381
P513minus	negative	2880355	2880430
P514minus	negative	2882997	2883072
P515minus	negative	2884032	2884107
P516minus	negative	2907693	2907768
P517minus	negative	2916665	2916740
P518minus	negative	2916743	2916818
P519minus	negative	2918410	2918485
P520minus	negative	2930860	2930935
P521minus	negative	2934906	2934981
P522minus	negative	2942852	2942927
P523minus	negative	2962037	2962112
P524minus	negative	2962631	2962706
P525minus	negative	2984099	2984174
P526minus	negative	2996470	2996545
P527minus	negative	3014721	3014796
P528minus	negative	3026680	3026755
P529minus	negative	3034174	3034249
P530minus	negative	3034252	3034327
P531minus	negative	3042479	3042554
P532minus	negative	3046197	3046272
P533minus	negative	3046341	3046416
P534minus	negative	3051096	3051171
P535minus	negative	3053900	3053975
P536minus	negative	3059883	3059958
P537minus	negative	3070608	3070683
P538minus	negative	3077401	3077476
P539minus	negative	3079166	3079241
P540minus	negative	3079972	3080047
P541minus	negative	3081284	3081359
P542minus	negative	3087615	3087690
P543minus	negative	3104418	3104493
P544minus	negative	3116917	3116992
P545minus	negative	3123427	3123502
[truncated: 851 more rows]
